# Supplementary material for: Six1 homeoprotein drives myofiber type IIA specialization in soleus muscle
Source: Skelet Muscle. 2016 Sep 5;6(1):30. doi: 10.1186/s13395-016-0102-x (PMC5011358; doi:10.1186/s13395-016-0102-x)
Supplement: Additional file 3: Table S2. — Affymetrix microarray analysis in SOL of cSix1 mice. (XLS 7368 kb) [file 13395_2016_102_MOESM3_ESM.xls]

## Sheet: (sol)Six_KOvsWT(28853).txt
DATASET S1 Microarray analysis of adult SOL muscles.
Column ID	mrna_assignment	gene_assignment	Gene Symbol	p-value(Six_KO vs, WT)	Fold-Change(Six_KO vs, WT)
10377087	NM_030679 // RefSeq // Mus musculus myosin, heavy polypeptide 1, skeletal muscle	NM_030679 // Myh1 // myosin, heavy polypeptide 1, skeletal muscle, adult // 11 B	Myh1	4.22295e-06	-96.8528
10430297	NM_013645 // RefSeq // Mus musculus parvalbumin (Pvalb), mRNA. // chr15 // 100 /	NM_013645 // Pvalb // parvalbumin // 15 E|15 45.7 cM // 19293 /// ENSMUST0000000	Pvalb	8.75998e-06	-69.124
10562784	NM_146189 // RefSeq // Mus musculus myosin binding protein C, fast-type (Mybpc2)	NM_146189 // Mybpc2 // myosin binding protein C, fast-type // 7 B4 // 233199 ///	Mybpc2	1.30788e-05	-21.5286
10559200	NM_009405 // RefSeq // Mus musculus troponin I, skeletal, fast 2 (Tnni2), mRNA.	NM_009405 // Tnni2 // troponin I, skeletal, fast 2 // 7 F5|7 70.0 cM // 21953 //	Tnni2	0.0231405	-16.4495
10377055	NM_001039545 // RefSeq // Mus musculus myosin, heavy polypeptide 2, skeletal mus	NM_001039545 // Myh2 // myosin, heavy polypeptide 2, skeletal muscle, adult // 1	Myh2	0.00629967	-12.089
10570518	NM_008664 // RefSeq // Mus musculus myomesin 2 (Myom2), mRNA. // chr8 // 100 //	NM_008664 // Myom2 // myomesin 2 // 8 A1.1 // 17930 /// ENSMUST00000033842 // My	Myom2	0.000261941	-11.7574
10496373	NM_030143 // RefSeq // Mus musculus DNA-damage-inducible transcript 4-like (Ddit	NM_030143 // Ddit4l // DNA-damage-inducible transcript 4-like // 3 G3 // 73284 /	Ddit4l	0.00349658	-6.9179
10602385	NM_008824 // RefSeq // Mus musculus 6-phosphofructo-2-kinase/fructose-2,6-biphos	NM_008824 // Pfkfb1 // 6-phosphofructo-2-kinase/fructose-2,6-biphosphatase 1 //	Pfkfb1	0.0135877	-5.00679
10455970	BC023105 // GenBank // Mus musculus cDNA sequence BC023105, mRNA (cDNA clone MGC	BC023105 // BC023105 // cDNA sequence BC023105 // 18 D3 // 667597 /// BC023105 /	BC023105	0.167928	-4.62857
10377117	NM_010855 // RefSeq // Mus musculus myosin, heavy polypeptide 4, skeletal muscle	NM_010855 // Myh4 // myosin, heavy polypeptide 4, skeletal muscle // 11 B3|11 35	Myh4	0.0129988	-4.51904
10459066	NM_001034859 // RefSeq // Mus musculus predicted gene 4841 (Gm4841), mRNA. // ch	NM_001034859 // Gm4841 // predicted gene 4841 // 18 D3|18 // 225594 /// BC150900	Gm4841	0.193334	-4.48343
10559221	NM_001163664 // RefSeq // Mus musculus troponin T3, skeletal, fast (Tnnt3), tran	NM_001163664 // Tnnt3 // troponin T3, skeletal, fast // 7 F5|7 69.0 cM // 21957	Tnnt3	0.025124	-4.1227
10362102	NR_028580 // RefSeq // Mus musculus predicted gene 10825 (Gm10825), non-coding R	NR_028580 // Gm10825 // predicted gene 10825 // 10 A3|10 // 100038752 /// ENSMUS	Gm10825	0.000665246	-3.73929
10461979	NM_013467 // RefSeq // Mus musculus aldehyde dehydrogenase family 1, subfamily A	NM_013467 // Aldh1a1 // aldehyde dehydrogenase family 1, subfamily A1 // 19 B|19	Aldh1a1	0.00015117	-3.70033
10368495	NM_028351 // RefSeq // Mus musculus R-spondin 3 homolog (Xenopus laevis) (Rspo3)	NM_028351 // Rspo3 // R-spondin 3 homolog (Xenopus laevis) // 10 A4 // 72780 ///	Rspo3	0.0116447	-3.59591
10355259	NM_021285 // RefSeq // Mus musculus myosin, light polypeptide 1 (Myl1), transcri	NM_021285 // Myl1 // myosin, light polypeptide 1 // 1 C3|1 34.1 cM // 17901 ///	Myl1	0.00365984	-3.57939
10554814	NM_029614 // RefSeq // Mus musculus protease, serine, 23 (Prss23), mRNA. // chr7	NM_029614 // Prss23 // protease, serine, 23 // 7 E1 // 76453 /// ENSMUST00000041	Prss23	0.000878514	-3.37136
10531994	NM_194336 // RefSeq // Mus musculus macrophage activation 2 like (Mpa2l), mRNA.	NM_194336 // Mpa2l // macrophage activation 2 like // 5 E5 // 100702 /// NM_0010	Mpa2l	0.112474	-3.37124
10472398	NM_001099298 // RefSeq // Mus musculus sodium channel, voltage-gated, type II, a	NM_001099298 // Scn2a1 // sodium channel, voltage-gated, type II, alpha 1 // 2 C	Scn2a1	0.00684405	-3.33153
10366446	NM_146010 // RefSeq // Mus musculus tetraspanin 8 (Tspan8), transcript variant 1	NM_146010 // Tspan8 // tetraspanin 8 // 10 D2 // 216350 /// NM_001168680 // Tspa	Tspan8	0.0383415	-3.30213
10354299	BC100531 // GenBank // Mus musculus RIKEN cDNA 4832428D23 gene, mRNA (cDNA clone	BC100531 // 4832428D23Rik // RIKEN cDNA 4832428D23 gene // 1 C1.1 // 403183 ///	4832428D23Rik	0.0223245	-3.21468
10362097	NM_001177775 // RefSeq // Mus musculus histocompatibility 60b (H60b), mRNA. // c	NM_001177775 // H60b // histocompatibility 60b // 10 A3 // 667281 /// NM_0011777	H60b	0.00113042	-2.89098
10417933	NM_021508 // RefSeq // Mus musculus myozenin 1 (Myoz1), mRNA. // chr14 // 100 //	NM_021508 // Myoz1 // myozenin 1 // 14 A3 // 59011 /// ENSMUST00000090469 // Myo	Myoz1	0.000310819	-2.88685
10388254	NM_023113 // RefSeq // Mus musculus aspartoacylase (Aspa), mRNA. // chr11 // 100	NM_023113 // Aspa // aspartoacylase // 11 B4 // 11484 /// ENSMUST00000021119 //	Aspa	0.00505004	-2.80982
10557575	NM_016754 // RefSeq // Mus musculus myosin light chain, phosphorylatable, fast s	NM_016754 // Mylpf // myosin light chain, phosphorylatable, fast skeletal muscle	Mylpf	0.00024739	-2.80423
10501629	NM_001080818 // RefSeq // Mus musculus CDC14 cell division cycle 14 homolog A (S	NM_001080818 // Cdc14a // CDC14 cell division cycle 14 homolog A (S. cerevisiae)	Cdc14a	0.0138336	-2.70426
10472400	NM_001099298 // RefSeq // Mus musculus sodium channel, voltage-gated, type II, a	NM_001099298 // Scn2a1 // sodium channel, voltage-gated, type II, alpha 1 // 2 C	Scn2a1	0.00212483	-2.67958
10472378	NM_001099298 // RefSeq // Mus musculus sodium channel, voltage-gated, type II, a	NM_001099298 // Scn2a1 // sodium channel, voltage-gated, type II, alpha 1 // 2 C	Scn2a1	0.0158988	-2.51186
10569331	NR_033261 // RefSeq // Mus musculus predicted gene 14492 (Gm14492), non-coding R	NR_033261 // Gm14492 // predicted gene 14492 // 7 F5|7 // 677289 /// ENSMUST0000	Gm14492	0.000987956	-2.45685
10472380	NM_001099298 // RefSeq // Mus musculus sodium channel, voltage-gated, type II, a	NM_001099298 // Scn2a1 // sodium channel, voltage-gated, type II, alpha 1 // 2 C	Scn2a1	0.0431913	-2.41336
10376326	NM_019440 // RefSeq // Mus musculus immunity-related GTPase family M member 2 (I	NM_019440 // Irgm2 // immunity-related GTPase family M member 2 // 11 B1.3 // 54	Irgm2	0.323681	-2.39246
10455961	NM_001146275 // RefSeq // Mus musculus interferon inducible GTPase 1 (Iigp1), tr	NM_001146275 // Iigp1 // interferon inducible GTPase 1 // 18 D3 // 60440 /// NM_	Iigp1	0.368741	-2.37326
10472384	NM_001099298 // RefSeq // Mus musculus sodium channel, voltage-gated, type II, a	NM_001099298 // Scn2a1 // sodium channel, voltage-gated, type II, alpha 1 // 2 C	Scn2a1	0.0812252	-2.36624
10385507	NM_001045540 // RefSeq // Mus musculus predicted gene 12185 (Gm12185), mRNA. //	NM_001045540 // Gm12185 // predicted gene 12185 // 11 B1.2|11 // 620913 /// ENSM	Gm12185	0.0914953	-2.34137
10439542	NM_001007460 // RefSeq // Mus musculus zinc finger, DHHC domain containing 23 (Z	NM_001007460 // Zdhhc23 // zinc finger, DHHC domain containing 23 // 16 B4 // 33	Zdhhc23	0.00290995	-2.21594
10440186	NM_174848 // RefSeq // Mus musculus beta-gamma crystallin domain containing 3 (C	NM_174848 // Crybg3 // beta-gamma crystallin domain containing 3 // 16 C1.3 // 2	Crybg3	0.0253483	-2.1983
10472402	NM_001099298 // RefSeq // Mus musculus sodium channel, voltage-gated, type II, a	NM_001099298 // Scn2a1 // sodium channel, voltage-gated, type II, alpha 1 // 2 C	Scn2a1	0.0232563	-2.1674
10445867	NM_013880 // RefSeq // Mus musculus phospholipase C-like 2 (Plcl2), mRNA. // chr	NM_013880 // Plcl2 // phospholipase C-like 2 // 17 C // 224860 /// ENSMUST000000	Plcl2	0.000539831	-2.15075
10472386	NM_001099298 // RefSeq // Mus musculus sodium channel, voltage-gated, type II, a	NM_001099298 // Scn2a1 // sodium channel, voltage-gated, type II, alpha 1 // 2 C	Scn2a1	0.0133364	-2.15012
10361065	NM_001081259 // RefSeq // Mus musculus major facilitator superfamily domain cont	NM_001081259 // Mfsd7b // major facilitator superfamily domain containing 7B //	Mfsd7b	0.0252484	-2.14848
10413609	NM_181390 // RefSeq // Mus musculus musculoskeletal, embryonic nuclear protein 1	NM_181390 // Mustn1 // musculoskeletal, embryonic nuclear protein 1 // 14 B // 6	Mustn1	0.00316897	-2.14437
10604751	NM_010200 // RefSeq // Mus musculus fibroblast growth factor 13 (Fgf13), mRNA. /	NM_010200 // Fgf13 // fibroblast growth factor 13 // X A6|X 18.0 cM // 14168 ///	Fgf13	0.0105447	-2.13544
10534085	NM_011079 // RefSeq // Mus musculus phosphorylase kinase gamma 1 (Phkg1), mRNA.	NM_011079 // Phkg1 // phosphorylase kinase gamma 1 // 5 G1.3|5 72.0 cM // 18682	Phkg1	0.0010843	-2.11762
10435019	NM_183283 // RefSeq // Mus musculus RIKEN cDNA 2310010M20 gene (2310010M20Rik),	NM_183283 // 2310010M20Rik // RIKEN cDNA 2310010M20 gene // 16 B2 // 69576 /// E	2310010M20Rik	0.00593345	-2.10866
10434666	ENSMUST00000082752 // ENSEMBL // ncrna:snRNA chromosome:NCBIM37:16:22224317:2222	---		0.0758161	-2.09035
10492590	NM_178726 // RefSeq // Mus musculus protein phosphatase 1 (formerly 2C)-like (Pp	NM_178726 // Ppm1l // protein phosphatase 1 (formerly 2C)-like // 3 E1 // 242083	Ppm1l	0.000880361	-2.05895
10377181	NM_001081250 // RefSeq // Mus musculus myosin, heavy polypeptide 13, skeletal mu	NM_001081250 // Myh13 // myosin, heavy polypeptide 13, skeletal muscle // 11 B3	Myh13	0.000266507	-2.03908
10446965	NM_207246 // RefSeq // Mus musculus RAS, guanyl releasing protein 3 (Rasgrp3), t	NM_207246 // Rasgrp3 // RAS, guanyl releasing protein 3 // 17 E2 // 240168 /// N	Rasgrp3	0.00876724	-2.03316
10479375	NR_029528 // RefSeq // Mus musculus microRNA 1-1 (Mir1-1), microRNA. // chr2 //	NR_029528 // Mir1-1 // microRNA 1-1 // --- // 387136	Mir1-1	0.0416518	-2.02327
10472396	NM_001099298 // RefSeq // Mus musculus sodium channel, voltage-gated, type II, a	NM_001099298 // Scn2a1 // sodium channel, voltage-gated, type II, alpha 1 // 2 C	Scn2a1	0.0732175	-2.02288
10459075	NM_133363 // RefSeq // Mus musculus myozenin 3 (Myoz3), mRNA. // chr18 // 100 //	NM_133363 // Myoz3 // myozenin 3 // 18 D3 // 170947 /// ENSMUST00000056533 // My	Myoz3	0.000709472	-2.02231
10594661	NM_001164248 // RefSeq // Mus musculus tropomyosin 1, alpha (Tpm1), transcript v	NM_001164248 // Tpm1 // tropomyosin 1, alpha // 9 C|9 40.0 cM // 22003 /// NM_02	Tpm1	0.00313653	-1.99876
10441565	NM_011299 // RefSeq // Mus musculus ribosomal protein S6 kinase, polypeptide 2 (	NM_011299 // Rps6ka2 // ribosomal protein S6 kinase, polypeptide 2 // 17 F4|17 3	Rps6ka2	0.00980703	-1.98391
10473058	NM_145525 // RefSeq // Mus musculus oxysterol binding protein-like 6 (Osbpl6), m	NM_145525 // Osbpl6 // oxysterol binding protein-like 6 // 2 C3 // 99031 /// ENS	Osbpl6	0.00286425	-1.97664
10600604	NM_007868 // RefSeq // Mus musculus dystrophin, muscular dystrophy (Dmd), mRNA.	NM_007868 // Dmd // dystrophin, muscular dystrophy // X C|X 32.0 cM // 13405 ///	Dmd	0.0477428	-1.96702
10403664	NM_178640 // RefSeq // Mus musculus UDP-GalNAc:betaGlcNAc beta 1,3-galactosaminy	NM_178640 // B3galnt2 // UDP-GalNAc:betaGlcNAc beta 1,3-galactosaminyltransferas	B3galnt2	0.00733835	-1.92545
10567879	NM_007504 // RefSeq // Mus musculus ATPase, Ca++ transporting, cardiac muscle, f	NM_007504 // Atp2a1 // ATPase, Ca++ transporting, cardiac muscle, fast twitch 1	Atp2a1	5.38533e-05	-1.92483
10499988	NM_025506 // RefSeq // Mus musculus RIKEN cDNA 2310007A19Rik (2310007A19Rik), mR	NM_025506 // 2310007A19Rik // RIKEN cDNA 2310007A19Rik // 3 F2|3 // 66353 /// EN	2310007A19Rik	0.0212346	-1.92278
10522024	NM_019636 // RefSeq // Mus musculus TBC1 domain family, member 1 (Tbc1d1), mRNA.	NM_019636 // Tbc1d1 // TBC1 domain family, member 1 // 5 C3.1 // 57915 /// ENSMU	Tbc1d1	0.000208359	-1.91417
10389524	---	---		0.00410258	-1.91402
10513061	NM_018761 // RefSeq // Mus musculus catenin (cadherin associated protein), alpha	NM_018761 // Ctnnal1 // catenin (cadherin associated protein), alpha-like 1 // 4	Ctnnal1	0.0134139	-1.9087
10565456	NM_029614 // RefSeq // Mus musculus protease, serine, 23 (Prss23), mRNA. // chr7	NM_029614 // Prss23 // protease, serine, 23 // 7 E1 // 76453 /// ENSMUST00000041	Prss23	0.00233812	-1.89615
10467842	NM_010324 // RefSeq // Mus musculus glutamate oxaloacetate transaminase 1, solub	NM_010324 // Got1 // glutamate oxaloacetate transaminase 1, soluble // 19 C3|19	Got1	0.000547302	-1.86785
10365987	NM_008438 // RefSeq // Mus musculus keratocan (Kera), mRNA. // chr10 // 100 // 1	NM_008438 // Kera // keratocan // 10 C3|10 61.0 cM // 16545 /// ENSMUST000001052	Kera	0.0766478	-1.86226
10355214	NM_010497 // RefSeq // Mus musculus isocitrate dehydrogenase 1 (NADP+), soluble	NM_010497 // Idh1 // isocitrate dehydrogenase 1 (NADP+), soluble // 1 C2|1 29.8	Idh1	0.00123257	-1.85869
10571601	NM_016798 // RefSeq // Mus musculus PDZ and LIM domain 3 (Pdlim3), mRNA. // chr8	NM_016798 // Pdlim3 // PDZ and LIM domain 3 // 8 B1.1 // 53318 /// ENSMUST000000	Pdlim3	0.00353663	-1.83351
10496125	NM_020265 // RefSeq // Mus musculus dickkopf homolog 2 (Xenopus laevis) (Dkk2),	NM_020265 // Dkk2 // dickkopf homolog 2 (Xenopus laevis) // 3 H2 // 56811 /// EN	Dkk2	0.0208671	-1.82684
10377938	NM_007933 // RefSeq // Mus musculus enolase 3, beta muscle (Eno3), transcript va	NM_007933 // Eno3 // enolase 3, beta muscle // 11 B4|11 42.0 cM // 13808 /// NM_	Eno3	0.00145819	-1.82675
10511580	NM_001098230 // RefSeq // Mus musculus pyruvate dehyrogenase phosphatase catalyt	NM_001098230 // Pdp1 // pyruvate dehyrogenase phosphatase catalytic subunit 1 //	Pdp1	0.0112085	-1.82316
10477649	NM_019811 // RefSeq // Mus musculus acyl-CoA synthetase short-chain family membe	NM_019811 // Acss2 // acyl-CoA synthetase short-chain family member 2 // 2 H2 //	Acss2	0.00234065	-1.79734
10472364	NM_001099298 // RefSeq // Mus musculus sodium channel, voltage-gated, type II, a	NM_001099298 // Scn2a1 // sodium channel, voltage-gated, type II, alpha 1 // 2 C	Scn2a1	0.0134334	-1.79185
10487945	NM_028802 // RefSeq // Mus musculus glycerophosphocholine phosphodiesterase GDE1	NM_028802 // Gpcpd1 // glycerophosphocholine phosphodiesterase GDE1 homolog (S.	Gpcpd1	0.00811233	-1.79057
10417068	ENSMUST00000122527 // ENSEMBL // ncrna:snRNA chromosome:NCBIM37:14:121198075:121	---		0.325113	-1.78469
10356339	NM_008801 // RefSeq // Mus musculus phosphodiesterase 6D, cGMP-specific, rod, de	NM_008801 // Pde6d // phosphodiesterase 6D, cGMP-specific, rod, delta // 1 D //	Pde6d	0.0337287	-1.78406
10350146	NM_013750 // RefSeq // Mus musculus pleckstrin homology-like domain, family A, m	NM_013750 // Phlda3 // pleckstrin homology-like domain, family A, member 3 // 1	Phlda3	0.00944255	-1.78359
10382321	NM_008425 // RefSeq // Mus musculus potassium inwardly-rectifying channel, subfa	NM_008425 // Kcnj2 // potassium inwardly-rectifying channel, subfamily J, member	Kcnj2	0.0167646	-1.76863
10385518	NM_011579 // RefSeq // Mus musculus T-cell specific GTPase 1 (Tgtp1), mRNA. // c	NM_011579 // Tgtp1 // T-cell specific GTPase 1 // 11 B1.2 // 21822 /// NM_001145	Tgtp1	0.441885	-1.76539
10385533	NM_011579 // RefSeq // Mus musculus T-cell specific GTPase 1 (Tgtp1), mRNA. // c	NM_011579 // Tgtp1 // T-cell specific GTPase 1 // 11 B1.2 // 21822 /// NM_001145	Tgtp1	0.40388	-1.75067
10431080	NM_029946 // RefSeq // Mus musculus EF-hand calcium binding domain 6 (Efcab6), t	NM_029946 // Efcab6 // EF-hand calcium binding domain 6 // 15 E3 // 77627 /// NM	Efcab6	0.0407415	-1.74554
10440099	NM_018784 // RefSeq // Mus musculus ST3 beta-galactoside alpha-2,3-sialyltransfe	NM_018784 // St3gal6 // ST3 beta-galactoside alpha-2,3-sialyltransferase 6 // 16	St3gal6	0.0101683	-1.74526
10598064	NC_005089 // GenBank // gi|34538597|ref|NC_005089.1|:11613-11671, tRNA-Ser // ch	---		0.172114	-1.7429
10531987	NM_008620 // RefSeq // Mus musculus guanylate binding protein 4 (Gbp4), mRNA. //	NM_008620 // Gbp4 // guanylate binding protein 4 // 5 E5|5 60.0 cM // 17472 ///	Gbp4	0.453796	-1.72868
10393818	NM_026814 // RefSeq // Mus musculus dysferlin interacting protein 1 (Dysfip1), m	NM_026814 // Dysfip1 // dysferlin interacting protein 1 // 11 E2 // 68701 /// EN	Dysfip1	0.0528387	-1.72664
10457487	NR_029781 // RefSeq // Mus musculus microRNA 1-2 (Mir1-2), microRNA. // chr18 //	NR_029781 // Mir1-2 // microRNA 1-2 // --- // 723959	Mir1-2	0.121516	-1.72611
10513158	NM_011207 // RefSeq // Mus musculus protein tyrosine phosphatase, non-receptor t	NM_011207 // Ptpn3 // protein tyrosine phosphatase, non-receptor type 3 // 4 B3	Ptpn3	0.00169311	-1.72519
10377148	NM_177369 // RefSeq // Mus musculus myosin, heavy polypeptide 8, skeletal muscle	NM_177369 // Myh8 // myosin, heavy polypeptide 8, skeletal muscle, perinatal //	Myh8	0.00442	-1.72293
10581643	ENSMUST00000122558 // ENSEMBL // ncrna:snRNA chromosome:NCBIM37:8:112364488:1123	---		0.111478	-1.71921
10375893	NM_025535 // RefSeq // Mus musculus SAR1 gene homolog B (S. cerevisiae) (Sar1b),	NM_025535 // Sar1b // SAR1 gene homolog B (S. cerevisiae) // 11 B1.3 // 66397 //	Sar1b	0.00387985	-1.71868
10457614	NM_009700 // RefSeq // Mus musculus aquaporin 4 (Aqp4), mRNA. // chr18 // 100 //	NM_009700 // Aqp4 // aquaporin 4 // 18 A1|18 6.0 cM // 11829 /// ENSMUST00000079	Aqp4	0.0138823	-1.71146
10585417	NM_029573 // RefSeq // Mus musculus isocitrate dehydrogenase 3 (NAD+) alpha (Idh	NM_029573 // Idh3a // isocitrate dehydrogenase 3 (NAD+) alpha // 9 A5.3 // 67834	Idh3a	0.000795477	-1.70718
10513152	NM_011207 // RefSeq // Mus musculus protein tyrosine phosphatase, non-receptor t	NM_011207 // Ptpn3 // protein tyrosine phosphatase, non-receptor type 3 // 4 B3	Ptpn3	0.0022569	-1.7035
10582580	ENSMUST00000101990 // ENSEMBL // ncrna:rRNA chromosome:NCBIM37:8:126123761:12612	---		0.230817	-1.6899
10345550	XR_032810 // RefSeq // PREDICTED: Mus musculus hypothetical protein LOC100046859	XR_032810 // Vwa3b // von Willebrand factor A domain containing 3B // 1 B // 708	Vwa3b	0.00160083	-1.6896
10536697	NM_080847 // RefSeq // Mus musculus ankyrin repeat and SOCS box-containing 15 (A	NM_080847 // Asb15 // ankyrin repeat and SOCS box-containing 15 // 6 A3.1 // 789	Asb15	0.167361	-1.68238
10587150	NM_001081322 // RefSeq // Mus musculus myosin VC (Myo5c), mRNA. // chr9 // 100 /	NM_001081322 // Myo5c // myosin VC // 9 D // 208943 /// ENSMUST00000036555 // My	Myo5c	0.000745279	-1.67701
10505145	NM_001037127 // RefSeq // Mus musculus muscle, skeletal, receptor tyrosine kinas	NM_001037127 // Musk // muscle, skeletal, receptor tyrosine kinase // 4 B3|4 26.	Musk	0.00161102	-1.67696
10530319	NM_001038999 // RefSeq // Mus musculus ATPase, aminophospholipid transporter (AP	NM_001038999 // Atp8a1 // ATPase, aminophospholipid transporter (APLT), class I,	Atp8a1	0.0118999	-1.66586
10598062	NC_005089 // GenBank // gi|34538597|ref|NC_005089.1|:11546-11612, tRNA-His // ch	---		0.222302	-1.66514
10436500	NM_028803 // RefSeq // Mus musculus glucan (1,4-alpha-), branching enzyme 1 (Gbe	NM_028803 // Gbe1 // glucan (1,4-alpha-), branching enzyme 1 // 16 C2|16 41.9 cM	Gbe1	0.00643169	-1.66133
10376733	NM_008928 // RefSeq // Mus musculus mitogen-activated protein kinase kinase 3 (M	NM_008928 // Map2k3 // mitogen-activated protein kinase kinase 3 // 11 B2 // 263	Map2k3	0.002255	-1.66107
10412699	AK077526 // GenBank HTC // Mus musculus 8 days embryo whole body cDNA, RIKEN ful	AK077526 // Gm10404 // predicted gene 10404 // --- // 100093715	Gm10404	0.0246416	-1.66064
10493343	ENSMUST00000082804 // ENSEMBL // ncrna:snRNA chromosome:NCBIM37:3:88666841:88667	---		0.00235822	-1.64761
10455954	NM_001033767 // RefSeq // Mus musculus predicted gene 4951 (Gm4951), mRNA. // ch	NM_001033767 // Gm4951 // predicted gene 4951 // 18 D3 // 240327 /// NM_00103376	Gm4951	0.529914	-1.64682
10541751	ENSMUST00000083831 // ENSEMBL // ncrna:snRNA chromosome:NCBIM37:6:124914303:1249	---		0.0614564	-1.64107
10513156	NM_011207 // RefSeq // Mus musculus protein tyrosine phosphatase, non-receptor t	NM_011207 // Ptpn3 // protein tyrosine phosphatase, non-receptor type 3 // 4 B3	Ptpn3	0.00204764	-1.63916
10542993	NM_173006 // RefSeq // Mus musculus paraoxonase 3 (Pon3), mRNA. // chr6 // 100 /	NM_173006 // Pon3 // paraoxonase 3 // 6 A1|6 0.5 cM // 269823 /// ENSMUST0000003	Pon3	0.0228617	-1.63509
10384123	NM_026538 // RefSeq // Mus musculus DEAD (Asp-Glu-Ala-Asp) box polypeptide 56 (D	NM_026538 // Ddx56 // DEAD (Asp-Glu-Ala-Asp) box polypeptide 56 // 11 A1|11 3.0	Ddx56	0.00188168	-1.63055
10560505	NM_007710 // RefSeq // Mus musculus creatine kinase, muscle (Ckm), mRNA. // chr7	NM_007710 // Ckm // creatine kinase, muscle // 7 A3|7 4.5 cM // 12715 /// ENSMUS	Ckm	0.0123364	-1.62775
10474972	NM_026929 // RefSeq // Mus musculus ChaC, cation transport regulator-like 1 (E.	NM_026929 // Chac1 // ChaC, cation transport regulator-like 1 (E. coli) // 2 E5	Chac1	0.247025	-1.62175
10460194	ENSMUST00000101958 // ENSEMBL // ncrna:snRNA chromosome:NCBIM37:19:3490309:34904	---		0.0847927	-1.62055
10490794	NM_008862 // RefSeq // Mus musculus protein kinase inhibitor, alpha (Pkia), mRNA	NM_008862 // Pkia // protein kinase inhibitor, alpha // 3 A1 // 18767 /// ENSMUS	Pkia	0.00796412	-1.61776
10439321	NM_021301 // RefSeq // Mus musculus solute carrier family 15 (H+/peptide transpo	NM_021301 // Slc15a2 // solute carrier family 15 (H+/peptide transporter), membe	Slc15a2	0.0642964	-1.61747
10383502	NM_001038653 // RefSeq // Mus musculus solute carrier family 16 (monocarboxylic	NM_001038653 // Slc16a3 // solute carrier family 16 (monocarboxylic acid transpo	Slc16a3	0.0239611	-1.61739
10472350	NM_145523 // RefSeq // Mus musculus grancalcin (Gca), mRNA. // chr2 // 100 // 10	NM_145523 // Gca // grancalcin // 2 C1.3 // 227960 /// ENSMUST00000028257 // Gca	Gca	0.0194203	-1.6171
10582080	ENSMUST00000082867 // ENSEMBL // ncrna:snRNA chromosome:NCBIM37:8:120950393:1209	---		0.19098	-1.61692
10513162	NM_011207 // RefSeq // Mus musculus protein tyrosine phosphatase, non-receptor t	NM_011207 // Ptpn3 // protein tyrosine phosphatase, non-receptor type 3 // 4 B3	Ptpn3	0.0297082	-1.61396
10479041	NM_019547 // RefSeq // Mus musculus RNA binding motif protein 38 (Rbm38), mRNA.	NM_019547 // Rbm38 // RNA binding motif protein 38 // 2 H3 // 56190 /// ENSMUST0	Rbm38	0.0298714	-1.61369
10362372	NM_001162537 // RefSeq // Mus musculus RIKEN cDNA 9330159F19 gene (9330159F19Rik	NM_001162537 // 9330159F19Rik // RIKEN cDNA 9330159F19 gene // 10 A4 // 212448 /	9330159F19Rik	0.175993	-1.61314
10513154	NM_011207 // RefSeq // Mus musculus protein tyrosine phosphatase, non-receptor t	NM_011207 // Ptpn3 // protein tyrosine phosphatase, non-receptor type 3 // 4 B3	Ptpn3	0.00175324	-1.61117
10420659	NM_025697 // RefSeq // Mus musculus RIKEN cDNA 6330409N04 gene (6330409N04Rik),	NM_025697 // 6330409N04Rik // RIKEN cDNA 6330409N04 gene // 14 D1 // 66674 /// B	6330409N04Rik	0.00770742	-1.61014
10555378	NM_009464 // RefSeq // Mus musculus uncoupling protein 3 (mitochondrial, proton	NM_009464 // Ucp3 // uncoupling protein 3 (mitochondrial, proton carrier) // 7 E	Ucp3	0.0526707	-1.60703
10500283	NM_011797 // RefSeq // Mus musculus carbonic anhydrase 14 (Car14), mRNA. // chr3	NM_011797 // Car14 // carbonic anhydrase 14 // 3 F2.1 // 23831 /// NM_146104 //	Car14	0.0797131	-1.60441
10538269	U42384 // GenBank // Mus musculus fibroblast growth factor inducible gene 15 (FI	---		0.00244497	-1.60297
10367697	NM_133485 // RefSeq // Mus musculus protein phosphatase 1, regulatory (inhibitor	NM_133485 // Ppp1r14c // protein phosphatase 1, regulatory (inhibitor) subunit 1	Ppp1r14c	0.00453683	-1.59934
10544644	U42384 // GenBank // Mus musculus fibroblast growth factor inducible gene 15 (FI	---		0.057984	-1.59793
10606542	ENSMUST00000118182 // ENSEMBL // cdna:pseudogene chromosome:NCBIM37:X:112572503:	---		0.0737444	-1.59635
10550698	NM_007710 // RefSeq // Mus musculus creatine kinase, muscle (Ckm), mRNA. // chr7	NM_007710 // Ckm // creatine kinase, muscle // 7 A3|7 4.5 cM // 12715 /// ENSMUS	Ckm	0.000866479	-1.59408
10519578	NM_008830 // RefSeq // Mus musculus ATP-binding cassette, sub-family B (MDR/TAP)	NM_008830 // Abcb4 // ATP-binding cassette, sub-family B (MDR/TAP), member 4 //	Abcb4	0.0233994	-1.594
10347481	NM_024264 // RefSeq // Mus musculus cytochrome P450, family 27, subfamily a, pol	NM_024264 // Cyp27a1 // cytochrome P450, family 27, subfamily a, polypeptide 1 /	Cyp27a1	0.0199838	-1.59191
10353989	AK089564 // GenBank HTC // Mus musculus activated spleen cDNA, RIKEN full-length	---		0.1439	-1.5912
10379652	NR_028362 // RefSeq // Mus musculus small nucleolar RNA, C/D box 7 (Snord7), sma	NR_028362 // Snord7 // small nucleolar RNA, C/D box 7 // --- // 100302731 /// NR	Snord7	0.09752	-1.59066
10460947	NM_011224 // RefSeq // Mus musculus muscle glycogen phosphorylase (Pygm), mRNA.	NM_011224 // Pygm // muscle glycogen phosphorylase // 19 A|19 2.0 cM // 19309 //	Pygm	0.00598498	-1.58715
10502359	NM_011932 // RefSeq // Mus musculus dual adaptor for phosphotyrosine and 3-phosp	NM_011932 // Dapp1 // dual adaptor for phosphotyrosine and 3-phosphoinositides 1	Dapp1	0.0492	-1.5869
10412488	---	---		0.0013951	-1.58515
10489241	BC147271 // GenBank // Mus musculus gene model 826, (NCBI), mRNA (cDNA clone MGC	BC147271 // Gm826 // predicted gene 826 // 2 H2 // 329554 /// NM_001033411 // Gm	Gm826	0.0028225	-1.58116
10572097	NM_028182 // RefSeq // Mus musculus SH2 domain containing 4A (Sh2d4a), mRNA. //	NM_028182 // Sh2d4a // SH2 domain containing 4A // 8 C1 // 72281 /// ENSMUST0000	Sh2d4a	0.0103373	-1.58105
10458714	NM_001165950 // RefSeq // Mus musculus predicted gene 10267 (Gm10267), mRNA. //	NM_001165950 // Gm10267 // predicted gene 10267 // 18 B3 // 100042855 /// ENSMUS	Gm10267	0.00326278	-1.57929
10567108	NM_011445 // RefSeq // Mus musculus SRY-box containing gene 6 (Sox6), transcript	NM_011445 // Sox6 // SRY-box containing gene 6 // 7 F1|7 55.0 cM // 20679 /// NM	Sox6	0.00416523	-1.57907
10409990	BC053725 // GenBank // Mus musculus RIKEN cDNA 6720489N17 gene, mRNA (cDNA clone	BC053725 // 6720489N17Rik // RIKEN cDNA 6720489N17 gene // 13 B3 // 211378 /// E	6720489N17Rik	0.0726235	-1.57765
10510167	NM_001037926 // RefSeq // Mus musculus predicted gene 13051 (Gm13051), mRNA. //	NM_001037926 // Gm13051 // predicted gene 13051 // 4 E1|4 // 626316 /// NM_00112	Gm13051	0.164372	-1.57757
10376002	ENSMUST00000082785 // ENSEMBL // ncrna:snRNA chromosome:NCBIM37:11:53203904:5320	---		0.255455	-1.57699
10576118	BC094355 // GenBank // Mus musculus cDNA clone IMAGE:6818886. // chr8 // 100 //	BC094355 // 9330133O14Rik // RIKEN cDNA 9330133O14 gene // 8 E1 // 319574 /// EN	9330133O14Rik	0.308005	-1.57045
10389877	NM_181819 // RefSeq // Mus musculus WAP, follistatin/kazal, immunoglobulin, kuni	NM_181819 // Wfikkn2 // WAP, follistatin/kazal, immunoglobulin, kunitz and netri	Wfikkn2	0.0710903	-1.57043
10492448	NM_008987 // RefSeq // Mus musculus pentraxin related gene (Ptx3), mRNA. // chr3	NM_008987 // Ptx3 // pentraxin related gene // 3 E1|3 33.8 cM // 19288 /// ENSMU	Ptx3	0.0343001	-1.56821
10399478	NM_015763 // RefSeq // Mus musculus lipin 1 (Lpin1), transcript variant 2, mRNA.	NM_015763 // Lpin1 // lipin 1 // 12 A1.1|12 9.0 cM // 14245 /// NM_172950 // Lpi	Lpin1	0.0194351	-1.56323
10508800	AY140896 // GenBank // Mus musculus endogenous defective Murine leukemia virus L	AY140896 // Gm3579 // predicted gene 3579 // 4 D2.3|4 // 100041932 /// BC066867	Gm3579	0.160259	-1.56315
10573865	AY140896 // GenBank // Mus musculus endogenous defective Murine leukemia virus L	AY140896 // Gm3579 // predicted gene 3579 // 4 D2.3|4 // 100041932 /// BC066867	Gm3579	0.160259	-1.56315
10404885	NM_025508 // RefSeq // Mus musculus guanosine monophosphate reductase (Gmpr), mR	NM_025508 // Gmpr // guanosine monophosphate reductase // 13 A5 // 66355 /// ENS	Gmpr	0.0210947	-1.55954
10518526	NM_001039554 // RefSeq // Mus musculus angiopoietin-like 7 (Angptl7), mRNA. // c	NM_001039554 // Angptl7 // angiopoietin-like 7 // 4 E1 // 654812 /// ENSMUST0000	Angptl7	0.383478	-1.55863
10412258	---	---		0.0310405	-1.5557
10598081	NC_005089 // GenBank // gi|34538597|ref|NC_005089.1|:c5326-5260, tRNA-Tyr // chr	---		0.103289	-1.55178
10475772	NM_139308 // RefSeq // Mus musculus START domain containing 7 (Stard7), mRNA. //	NM_139308 // Stard7 // START domain containing 7 // 2 F1|2 62.5 cM // 99138 ///	Stard7	0.0066032	-1.54937
10345552	XR_032810 // RefSeq // PREDICTED: Mus musculus hypothetical protein LOC100046859	XR_032810 // Vwa3b // von Willebrand factor A domain containing 3B // 1 B // 708	Vwa3b	0.0250064	-1.54857
10387505	NM_013415 // RefSeq // Mus musculus ATPase, Na+/K+ transporting, beta 2 polypept	NM_013415 // Atp1b2 // ATPase, Na+/K+ transporting, beta 2 polypeptide // 11 B3|	Atp1b2	0.00597409	-1.54822
10371660	---	---		0.142756	-1.54778
10555695	NM_009103 // RefSeq // Mus musculus ribonucleotide reductase M1 (Rrm1), mRNA. //	NM_009103 // Rrm1 // ribonucleotide reductase M1 // 7 E3|7 69.0 cM // 20133 ///	Rrm1	0.00710607	-1.54694
10352914	NR_015566 // RefSeq // Mus musculus RIKEN cDNA A330023F24 gene (A330023F24Rik),	NR_015566 // A330023F24Rik // RIKEN cDNA A330023F24 gene // --- // 320977	A330023F24Rik	0.310782	-1.54511
10513145	NM_011207 // RefSeq // Mus musculus protein tyrosine phosphatase, non-receptor t	NM_011207 // Ptpn3 // protein tyrosine phosphatase, non-receptor type 3 // 4 B3	Ptpn3	0.00467617	-1.54245
10513164	NM_011207 // RefSeq // Mus musculus protein tyrosine phosphatase, non-receptor t	NM_011207 // Ptpn3 // protein tyrosine phosphatase, non-receptor type 3 // 4 B3	Ptpn3	0.0272334	-1.54237
10479740	ENSMUST00000119395 // ENSEMBL // cdna:pseudogene chromosome:NCBIM37:2:181631528:	---		0.0197518	-1.54187
10607089	NM_207625 // RefSeq // Mus musculus acyl-CoA synthetase long-chain family member	NM_207625 // Acsl4 // acyl-CoA synthetase long-chain family member 4 // X F2 //	Acsl4	0.0459637	-1.54167
10345554	XR_032810 // RefSeq // PREDICTED: Mus musculus hypothetical protein LOC100046859	XR_032810 // Vwa3b // von Willebrand factor A domain containing 3B // 1 B // 708	Vwa3b	0.0259094	-1.54164
10529977	NM_008904 // RefSeq // Mus musculus peroxisome proliferative activated receptor,	NM_008904 // Ppargc1a // peroxisome proliferative activated receptor, gamma, coa	Ppargc1a	0.484172	-1.54106
10349711	NM_173865 // RefSeq // Mus musculus solute carrier family 41, member 1 (Slc41a1)	NM_173865 // Slc41a1 // solute carrier family 41, member 1 // 1 E4 // 98396 ///	Slc41a1	0.0462983	-1.54096
10568050	NM_001177307 // RefSeq // Mus musculus aldolase A, fructose-bisphosphate (Aldoa)	NM_001177307 // Aldoa // aldolase A, fructose-bisphosphate // 7 F4 // 11674 ///	Aldoa	0.00148458	-1.54084
10501555	NM_007446 // RefSeq // Mus musculus amylase 1, salivary (Amy1), transcript varia	NM_007446 // Amy1 // amylase 1, salivary // 3 F3|3 50.0 cM // 11722 /// NM_00111	Amy1	0.250246	-1.54034
10378568	NR_030711 // RefSeq // Mus musculus RIKEN cDNA 2210403K04 gene (2210403K04Rik),	NR_030711 // 2210403K04Rik // RIKEN cDNA 2210403K04 gene // 11 B5 // 100042498 /	2210403K04Rik	0.315782	-1.53782
10531980	NM_172777 // RefSeq // Mus musculus guanylate-binding protein 9 (Gbp9), mRNA. //	NM_172777 // Gbp9 // guanylate-binding protein 9 // 5 E5 // 236573 /// DQ985742	Gbp9	0.363833	-1.53715
10490854	NM_001037926 // RefSeq // Mus musculus predicted gene 13051 (Gm13051), mRNA. //	NM_001037926 // Gm13051 // predicted gene 13051 // 4 E1|4 // 626316 /// NM_00112	Gm13051	0.216661	-1.5366
10607085	NM_021487 // RefSeq // Mus musculus potassium voltage-gated channel, Isk-related	NM_021487 // Kcne1l // potassium voltage-gated channel, Isk-related family, memb	Kcne1l	0.149044	-1.5357
10518226	ENSMUST00000020441 // ENSEMBL // Vacuolar protein sorting 13D gene:ENSMUSG000000	ENSMUST00000020441 // Vps13d // vacuolar protein sorting 13 D (yeast) // 4 E1 //	Vps13d	0.0488631	-1.53565
10601503	NM_033605 // RefSeq // Mus musculus dachshund 2 (Drosophila) (Dach2), transcript	NM_033605 // Dach2 // dachshund 2 (Drosophila) // X E1|X 50.0 cM // 93837 /// NM	Dach2	0.0538074	-1.53265
10365537	NM_029685 // RefSeq // Mus musculus RIKEN cDNA 1700113H08 gene (1700113H08Rik),	NM_029685 // 1700113H08Rik // RIKEN cDNA 1700113H08 gene // 10 C2 // 76640 /// E	1700113H08Rik	0.0976505	-1.53211
10413381	NM_001170748 // RefSeq // Mus musculus ankyrin repeat and SOCS box-containing 14	NM_001170748 // Asb14 // ankyrin repeat and SOCS box-containing 14 // 14 A3 // 1	Asb14	0.0232224	-1.53208
10396652	NM_001002012 // RefSeq // Mus musculus heat shock protein 2 (Hspa2), transcript	NM_001002012 // Hspa2 // heat shock protein 2 // 12 C3|12 34.0 cM // 15512 /// N	Hspa2	0.124563	-1.53143
10518674	NM_022020 // RefSeq // Mus musculus retinol binding protein 7, cellular (Rbp7),	NM_022020 // Rbp7 // retinol binding protein 7, cellular // 4 E2 // 63954 /// EN	Rbp7	0.380551	-1.53074
10598638	NM_001166635 // RefSeq // Mus musculus Mid1 interacting protein 1 (gastrulation	NM_001166635 // Mid1ip1 // Mid1 interacting protein 1 (gastrulation specific G12	Mid1ip1	0.0424869	-1.52995
10531256	ENSMUST00000088076 // ENSEMBL // Putative uncharacterized protein gene:ENSMUSG00	ENSMUST00000088076 // AU017193 // expressed sequence AU017193 // --- // 100798	AU017193	0.322785	-1.52849
10510254	NM_010244 // RefSeq // Mus musculus Friend virus susceptibility 1 (Fv1), mRNA. /	NM_010244 // Fv1 // Friend virus susceptibility 1 // 4 E2|4 76.5 cM // 14349 ///	Fv1	0.0366403	-1.52419
10376144	NM_173753 // RefSeq // Mus musculus folliculin interacting protein 1 (Fnip1), mR	NM_173753 // Fnip1 // folliculin interacting protein 1 // 11 B1.3 // 216742 ///	Fnip1	0.135133	-1.52306
10426812	NM_010271 // RefSeq // Mus musculus glycerol-3-phosphate dehydrogenase 1 (solubl	NM_010271 // Gpd1 // glycerol-3-phosphate dehydrogenase 1 (soluble) // 15 56.8 c	Gpd1	0.00603813	-1.5227
10346191	NM_009283 // RefSeq // Mus musculus signal transducer and activator of transcrip	NM_009283 // Stat1 // signal transducer and activator of transcription 1 // 1 C1	Stat1	0.282444	-1.52202
10525374	NM_177242 // RefSeq // Mus musculus PTC7 protein phosphatase homolog (S. cerevis	NM_177242 // Pptc7 // PTC7 protein phosphatase homolog (S. cerevisiae) // 5 F //	Pptc7	0.00385155	-1.51838
10598057	NC_005089 // GenBank // gi|34538597|ref|NC_005089.1|:9808-9875, tRNA-Arg // chrM	---		0.11784	-1.5169
10423505	NM_181588 // RefSeq // Mus musculus carboxymethylenebutenolidase-like (Pseudomon	NM_181588 // Cmbl // carboxymethylenebutenolidase-like (Pseudomonas) // 15 B2 //	Cmbl	0.111516	-1.51568
10373810	NM_173745 // RefSeq // Mus musculus dual specificity phosphatase 18 (Dusp18), mR	NM_173745 // Dusp18 // dual specificity phosphatase 18 // 11 A1 // 75219 /// ENS	Dusp18	0.1964	-1.51521
10592050	NM_013800 // RefSeq // Mus musculus BarH-like homeobox 2 (Barx2), mRNA. // chr9	NM_013800 // Barx2 // BarH-like homeobox 2 // 9 A4 // 12023 /// ENSMUST000001166	Barx2	0.011753	-1.51511
10368700	NM_001173500 // RefSeq // Mus musculus RIKEN cDNA G630090E17 gene (G630090E17Rik	NM_001173500 // G630090E17Rik // RIKEN cDNA G630090E17 gene // 10 B1|10 // 10004	G630090E17Rik	0.093986	-1.5115
10489246	NM_010658 // RefSeq // Mus musculus v-maf musculoaponeurotic fibrosarcoma oncoge	NM_010658 // Mafb // v-maf musculoaponeurotic fibrosarcoma oncogene family, prot	Mafb	0.0100192	-1.50855
10510053	NM_001162983 // RefSeq // Mus musculus leucine rich repeat containing 38 (Lrrc38	NM_001162983 // Lrrc38 // leucine rich repeat containing 38 // 4 E1 // 242735 //	Lrrc38	0.0409197	-1.50684
10486026	NM_175466 // RefSeq // Mus musculus zinc finger protein 770 (Zfp770), mRNA. // c	NM_175466 // Zfp770 // zinc finger protein 770 // 2 E4 // 228491 /// ENSMUST0000	Zfp770	0.0264546	-1.50645
10516658	NM_025455 // RefSeq // Mus musculus coiled coil domain containing 28B (Ccdc28b),	NM_025455 // Ccdc28b // coiled coil domain containing 28B // 4 D2.3 // 66264 ///	Ccdc28b	0.0215385	-1.5058
10444824	NM_207648 // RefSeq // Mus musculus histocompatibility 2, Q region locus 6 (H2-Q	NM_207648 // H2-Q6 // histocompatibility 2, Q region locus 6 // 17 B1|17 19.18 c	H2-Q6	0.23351	-1.50568
10461152	AK051045 // GenBank HTC // Mus musculus 9 days embryo whole body cDNA, RIKEN ful	AK051045 // Snhg1 // small nucleolar RNA host gene (non-protein coding) 1 // 19	Snhg1	0.191153	-1.50541
10396608	NM_001005510 // RefSeq // Mus musculus synaptic nuclear envelope 2 (Syne2), mRNA	NM_001005510 // Syne2 // synaptic nuclear envelope 2 // 12 C3 // 319565	Syne2	0.0387996	-1.4959
10501699	NM_001081326 // RefSeq // Mus musculus amylo-1,6-glucosidase, 4-alpha-glucanotra	NM_001081326 // Agl // amylo-1,6-glucosidase, 4-alpha-glucanotransferase // 3 G1	Agl	0.000120191	-1.49289
10549102	NM_008428 // RefSeq // Mus musculus potassium inwardly-rectifying channel, subfa	NM_008428 // Kcnj8 // potassium inwardly-rectifying channel, subfamily J, member	Kcnj8	0.0099384	-1.4923
10456293	NM_001037294 // RefSeq // Mus musculus alpha-kinase 2 (Alpk2), mRNA. // chr18 //	NM_001037294 // Alpk2 // alpha-kinase 2 // 18 E1 // 225638 /// ENSMUST0000003554	Alpk2	0.00636654	-1.49199
10368713	NM_144821 // RefSeq // Mus musculus expressed sequence AI317395 (AI317395), mRNA	NM_144821 // AI317395 // expressed sequence AI317395 // 10 B1 // 215929 /// BC01	AI317395	0.000242473	-1.49046
10600901	NM_013476 // RefSeq // Mus musculus androgen receptor (Ar), mRNA. // chrX // 100	NM_013476 // Ar // androgen receptor // X C3|X 36.0 cM // 11835 /// ENSMUST00000	Ar	0.117821	-1.49019
10433403	NM_021477 // RefSeq // Mus musculus ataxin 2 binding protein 1 (A2bp1), transcri	NM_021477 // A2bp1 // ataxin 2 binding protein 1 // 16 A1|16 7.2 cM // 268859 //	A2bp1	0.00915877	-1.48988
10578771	NM_144731 // RefSeq // Mus musculus UDP-N-acetyl-alpha-D-galactosamine: polypept	NM_144731 // Galnt7 // UDP-N-acetyl-alpha-D-galactosamine: polypeptide N-acetylg	Galnt7	0.0146556	-1.48772
10488879	NM_008180 // RefSeq // Mus musculus glutathione synthetase (Gss), mRNA. // chr2	NM_008180 // Gss // glutathione synthetase // 2 H1 // 14854 /// ENSMUST000000796	Gss	0.0102428	-1.4834
10517587	NM_007431 // RefSeq // Mus musculus alkaline phosphatase, liver/bone/kidney (Alp	NM_007431 // Alpl // alkaline phosphatase, liver/bone/kidney // 4 D3|4 70.2 cM /	Alpl	0.14687	-1.482
10535894	NM_010439 // RefSeq // Mus musculus high mobility group box 1 (Hmgb1), mRNA. //	NM_010439 // Hmgb1 // high mobility group box 1 // 5 G3|5 83.0 cM // 15289 /// B	Hmgb1	0.037322	-1.48159
10428837	ENSMUST00000083115 // ENSEMBL // ncrna:snRNA chromosome:NCBIM37:15:58650878:5865	---		0.139787	-1.48119
10467013	NM_001013833 // RefSeq // Mus musculus protein kinase, cGMP-dependent, type I (P	NM_001013833 // Prkg1 // protein kinase, cGMP-dependent, type I // 19 C2 // 1909	Prkg1	0.00142663	-1.4807
10537742	NM_013491 // RefSeq // Mus musculus chloride channel 1 (Clcn1), mRNA. // chr6 //	NM_013491 // Clcn1 // chloride channel 1 // 6 B2.1|6 22.5 cM // 12723 /// ENSMUS	Clcn1	0.000597928	-1.48065
10445430	NM_026732 // RefSeq // Mus musculus mitochondrial ribosomal protein L14 (Mrpl14)	NM_026732 // Mrpl14 // mitochondrial ribosomal protein L14 // 17 B3 // 68463 ///	Mrpl14	0.0484421	-1.47738
10607189	NM_153319 // RefSeq // Mus musculus angiomotin (Amot), mRNA. // chrX // 100 // 9	NM_153319 // Amot // angiomotin // X F2 // 27494 /// ENSMUST00000039988 // Amot	Amot	0.0452448	-1.47733
10598091	NC_005089 // GenBank // gi|34538597|ref|NC_005089.1|:c15422-15356, tRNA-Pro // c	---		0.0632996	-1.47732
10489545	NM_009394 // RefSeq // Mus musculus troponin C2, fast (Tnnc2), mRNA. // chr2 //	NM_009394 // Tnnc2 // troponin C2, fast // 2 H3 // 21925 /// ENSMUST00000103095	Tnnc2	0.000405808	-1.47634
10451198	NM_001025250 // RefSeq // Mus musculus vascular endothelial growth factor A (Veg	NM_001025250 // Vegfa // vascular endothelial growth factor A // 17 C|17 24.2 cM	Vegfa	0.00242619	-1.4756
10407124	ENSMUST00000099179 // ENSEMBL // Putative uncharacterized protein gene:ENSMUSG00	ENSMUST00000099179 // AI452195 // expressed sequence AI452195 // --- // 105178	AI452195	0.0999556	-1.47378
10373367	NM_001081040 // RefSeq // Mus musculus coenzyme Q10 homolog A (yeast) (Coq10a),	NM_001081040 // Coq10a // coenzyme Q10 homolog A (yeast) // 10 D3 // 210582 ///	Coq10a	0.00802221	-1.4731
10424607	NM_008975 // RefSeq // Mus musculus protein tyrosine phosphatase 4a3 (Ptp4a3), t	NM_008975 // Ptp4a3 // protein tyrosine phosphatase 4a3 // 15 E1 // 19245 /// NM	Ptp4a3	0.0385883	-1.47168
10426557	NM_001163487 // RefSeq // Mus musculus phosphofructokinase, muscle (Pfkm), trans	NM_001163487 // Pfkm // phosphofructokinase, muscle // 15 F1 // 18642 /// NM_021	Pfkm	0.00205909	-1.4707
10435712	BC131959 // GenBank // Mus musculus CD80 antigen, mRNA (cDNA clone MGC:163590 IM	BC131959 // Cd80 // CD80 antigen // 16 B5|16 28.0 cM // 12519 /// AJ278965 // Cd	Cd80	0.0287792	-1.46999
10598032	NC_005089 // GenBank // gi|34538597|ref|NC_005089.1|:3845-3913, tRNA-Met // chrM	---		0.0105705	-1.46926
10502205	NM_008212 // RefSeq // Mus musculus hydroxyacyl-Coenzyme A dehydrogenase (Hadh),	NM_008212 // Hadh // hydroxyacyl-Coenzyme A dehydrogenase // 3 G3 // 15107 /// E	Hadh	0.0149613	-1.46868
10592535	NM_011436 // RefSeq // Mus musculus sortilin-related receptor, LDLR class A repe	NM_011436 // Sorl1 // sortilin-related receptor, LDLR class A repeats-containing	Sorl1	0.0044172	-1.4671
10441718	NM_016694 // RefSeq // Mus musculus Parkinson disease (autosomal recessive, juve	NM_016694 // Park2 // Parkinson disease (autosomal recessive, juvenile) 2, parki	Park2	0.00991292	-1.46636
10344973	NM_010267 // RefSeq // Mus musculus ganglioside-induced differentiation-associat	NM_010267 // Gdap1 // ganglioside-induced differentiation-associated-protein 1 /	Gdap1	0.00523051	-1.46621
10564565	XR_034027 // RefSeq // PREDICTED: Mus musculus similar to LOC654472 protein (LOC	XR_034027 // Gm7693 // predicted gene 7693 // 7 D1 // 665570	Gm7693	0.0100074	-1.46608
10594404	NM_016769 // RefSeq // Mus musculus MAD homolog 3 (Drosophila) (Smad3), mRNA. //	NM_016769 // Smad3 // MAD homolog 3 (Drosophila) // --- // 17127 /// ENSMUST0000	Smad3	0.00558582	-1.46587
10479456	ENSMUST00000082488 // ENSEMBL // ncrna:snRNA chromosome:NCBIM37:2:180432768:1804	---		0.30663	-1.46569
10547022	NM_080639 // RefSeq // Mus musculus tissue inhibitor of metalloproteinase 4 (Tim	NM_080639 // Timp4 // tissue inhibitor of metalloproteinase 4 // 6 E3|6 46.0 cM	Timp4	0.0786273	-1.46348
10376096	NM_001033598 // RefSeq // Mus musculus acyl-CoA synthetase long-chain family mem	NM_001033598 // Acsl6 // acyl-CoA synthetase long-chain family member 6 // 11 B1	Acsl6	0.00521827	-1.46338
10462623	NM_008331 // RefSeq // Mus musculus interferon-induced protein with tetratricope	NM_008331 // Ifit1 // interferon-induced protein with tetratricopeptide repeats	Ifit1	0.248369	-1.46131
10579776	ENSMUST00000076316 // ENSEMBL // Isoform 1 of Rho GTPase-activating protein 10 g	ENSMUST00000076316 // Arhgap10 // Rho GTPase activating protein 10 // 8 C2 // 78	Arhgap10	0.0447001	-1.4599
10375515	NM_008330 // RefSeq // Mus musculus interferon gamma inducible protein 47 (Ifi47	NM_008330 // Ifi47 // interferon gamma inducible protein 47 // 11 B1.2 // 15953	Ifi47	0.376651	-1.4574
10499108	NM_177130 // RefSeq // Mus musculus glycosyltransferase 28 domain containing 2 (	NM_177130 // Glt28d2 // glycosyltransferase 28 domain containing 2 // 3 F1 // 32	Glt28d2	0.147007	-1.4571
10366546	NM_027468 // RefSeq // Mus musculus carboxypeptidase M (Cpm), mRNA. // chr10 //	NM_027468 // Cpm // carboxypeptidase M // 10 D2 // 70574 /// ENSMUST00000020399	Cpm	0.00687961	-1.45625
10503023	NM_145953 // RefSeq // Mus musculus cystathionase (cystathionine gamma-lyase) (C	NM_145953 // Cth // cystathionase (cystathionine gamma-lyase) // 3 H4 // 107869	Cth	0.0143848	-1.45618
10346250	NM_010834 // RefSeq // Mus musculus myostatin (Mstn), mRNA. // chr1 // 100 // 10	NM_010834 // Mstn // myostatin // 1 C1.1|1 27.8 cM // 17700 /// ENSMUST000000272	Mstn	0.0665679	-1.45593
10428827	NM_175212 // RefSeq // Mus musculus transmembrane protein 65 (Tmem65), mRNA. //	NM_175212 // Tmem65 // transmembrane protein 65 // 15 D1 // 74868 /// ENSMUST000	Tmem65	0.00160239	-1.45393
10405211	NM_011817 // RefSeq // Mus musculus growth arrest and DNA-damage-inducible 45 ga	NM_011817 // Gadd45g // growth arrest and DNA-damage-inducible 45 gamma // 13 A5	Gadd45g	0.0837749	-1.45391
10359999	ENSMUST00000082677 // ENSEMBL // ncrna:snRNA chromosome:NCBIM37:1:172681848:1726	---		0.264148	-1.45197
10352916	NR_029809 // RefSeq // Mus musculus microRNA 29b-2 (Mir29b-2), microRNA. // chr1	NR_029809 // Mir29b-2 // microRNA 29b-2 // --- // 723963 /// NR_015566 // A33002	Mir29b-2	0.00373528	-1.45096
10438751	ENSMUST00000083399 // ENSEMBL // ncrna:snRNA chromosome:NCBIM37:16:25702728:2570	---		0.0859378	-1.45034
10574149	NM_001033207 // RefSeq // Mus musculus NLR family, CARD domain containing 5 (Nlr	NM_001033207 // Nlrc5 // NLR family, CARD domain containing 5 // 8 C5 // 434341	Nlrc5	0.0550459	-1.45011
10553477	NM_177694 // RefSeq // Mus musculus anoctamin 5 (Ano5), mRNA. // chr7 // 100 //	NM_177694 // Ano5 // anoctamin 5 // 7 B5 // 233246 /// ENSMUST00000043944 // Ano	Ano5	0.00897545	-1.44996
10598053	NC_005089 // GenBank // gi|34538597|ref|NC_005089.1|:9391-9458, tRNA-Gly // chrM	---		0.108487	-1.44994
10389797	NM_011505 // RefSeq // Mus musculus syntaxin binding protein 4 (Stxbp4), mRNA. /	NM_011505 // Stxbp4 // syntaxin binding protein 4 // 11 C // 20913 /// ENSMUST00	Stxbp4	5.82981e-05	-1.44793
10458245	ENSMUST00000083970 // ENSEMBL // ncrna:snoRNA chromosome:NCBIM37:18:35102298:351	---		0.0633074	-1.44541
10348537	NM_016894 // RefSeq // Mus musculus receptor (calcitonin) activity modifying pro	NM_016894 // Ramp1 // receptor (calcitonin) activity modifying protein 1 // 1 D|	Ramp1	0.00790685	-1.44454
10345556	XR_032810 // RefSeq // PREDICTED: Mus musculus hypothetical protein LOC100046859	XR_032810 // Vwa3b // von Willebrand factor A domain containing 3B // 1 B // 708	Vwa3b	4.11919e-06	-1.4428
10552945	NM_030678 // RefSeq // Mus musculus glycogen synthase 1, muscle (Gys1), mRNA. //	NM_030678 // Gys1 // glycogen synthase 1, muscle // 7 B4|7 23.0 cM // 14936 ///	Gys1	0.0198715	-1.44139
10560399	ENSMUST00000083434 // ENSEMBL // ncrna:snRNA chromosome:NCBIM37:7:19330452:19330	---		0.00310524	-1.44138
10508953	NM_001039048 // RefSeq // Mus musculus tripartite motif-containing 63 (Trim63),	NM_001039048 // Trim63 // tripartite motif-containing 63 // 4 D3 // 433766 /// E	Trim63	0.141814	-1.43994
10472382	NM_001099298 // RefSeq // Mus musculus sodium channel, voltage-gated, type II, a	NM_001099298 // Scn2a1 // sodium channel, voltage-gated, type II, alpha 1 // 2 C	Scn2a1	0.0108747	-1.43979
10365199	NM_001142963 // RefSeq // Mus musculus predicted gene 10778 (Gm10778), mRNA. //	NM_001142963 // Gm10778 // predicted gene 10778 // --- // 100233208 /// ENSMUST0	Gm10778	0.0238529	-1.43818
10599032	NM_175180 // RefSeq // Mus musculus WD repeat domain 44 (Wdr44), mRNA. // chrX /	NM_175180 // Wdr44 // WD repeat domain 44 // X A2 // 72404 /// ENSMUST0000003576	Wdr44	0.0220756	-1.43796
10491611	NM_172679 // RefSeq // Mus musculus RIKEN cDNA 4932438A13 gene (4932438A13Rik),	NM_172679 // 4932438A13Rik // RIKEN cDNA 4932438A13 gene // 3 B // 229227	4932438A13Rik	0.0206925	-1.4376
10486754	NM_178795 // RefSeq // Mus musculus diphosphoinositol pentakisphosphate kinase 1	NM_178795 // Ppip5k1 // diphosphoinositol pentakisphosphate kinase 1 // 2 E5 //	Ppip5k1	0.156721	-1.43592
10510445	ENSMUST00000102401 // ENSEMBL // ncrna:miRNA chromosome:NCBIM37:4:148239070:1482	---		0.214411	-1.43559
10510509	NM_177366 // RefSeq // Mus musculus G protein-coupled receptor 157 (Gpr157), mRN	NM_177366 // Gpr157 // G protein-coupled receptor 157 // 4 E2 // 269604 /// BC11	Gpr157	0.261556	-1.43484
10451142	NM_001177468 // RefSeq // Mus musculus predicted gene 7325 (Gm7325), transcript	NM_001177468 // Gm7325 // predicted gene 7325 // 17 B3 // 653016 /// NM_00117746	Gm7325	0.0587197	-1.43453
10598079	NC_005089 // GenBank // gi|34538597|ref|NC_005089.1|:c5257-5192, tRNA-Cys // chr	---		0.36378	-1.43393
10598073	NC_005089 // GenBank // gi|34538597|ref|NC_005089.1|:c3842-3772, tRNA-Gln // chr	---		0.0719934	-1.43316
10458430	NM_007858 // RefSeq // Mus musculus diaphanous homolog 1 (Drosophila) (Diap1), m	NM_007858 // Diap1 // diaphanous homolog 1 (Drosophila) // 18 B3|18 16.0 cM // 1	Diap1	0.0153346	-1.43225
10588577	NM_009895 // RefSeq // Mus musculus cytokine inducible SH2-containing protein (C	NM_009895 // Cish // cytokine inducible SH2-containing protein // 9 F1|9 59.0 cM	Cish	0.13879	-1.43223
10548139	ENSMUST00000102372 // ENSEMBL // ncrna:miRNA chromosome:NCBIM37:6:128044935:1280	---		0.0364263	-1.43216
10434934	NM_175177 // RefSeq // Mus musculus 3-hydroxybutyrate dehydrogenase, type 1 (Bdh	NM_175177 // Bdh1 // 3-hydroxybutyrate dehydrogenase, type 1 // 16 B2 // 71911 /	Bdh1	0.106093	-1.43103
10483163	NM_016719 // RefSeq // Mus musculus growth factor receptor bound protein 14 (Grb	NM_016719 // Grb14 // growth factor receptor bound protein 14 // 2 C1.3 // 50915	Grb14	0.345073	-1.43047
10512251	BC137640 // GenBank // Mus musculus expressed sequence AI464131, mRNA (cDNA clon	BC137640 // AI464131 // expressed sequence AI464131 // 4 A5 // 329828 /// NM_001	AI464131	0.0984533	-1.4302
10593101	XR_034212 // RefSeq // PREDICTED: Mus musculus similar to Glyceraldehyde-3-phosp	XR_034212 // Gm7286 // glyceraldehyde-3-phosphate dehydrogenase pseudogene // 9	Gm7286	0.0480938	-1.42949
10439268	NM_001013371 // RefSeq // Mus musculus deltex 3-like (Drosophila) (Dtx3l), mRNA.	NM_001013371 // Dtx3l // deltex 3-like (Drosophila) // 16 B3 // 209200 /// NM_03	Dtx3l	0.0799776	-1.42945
10527799	AK041221 // GenBank HTC // Mus musculus adult male aorta and vein cDNA, RIKEN fu	AK041221 // Gm10850 // predicted gene 10850 // --- // 100093622	Gm10850	0.435641	-1.42912
10597323	NM_033264 // RefSeq // Mus musculus cyclic AMP-regulated phosphoprotein, 21 (Arp	NM_033264 // Arpp21 // cyclic AMP-regulated phosphoprotein, 21 // 9 F3 // 74100	Arpp21	0.0885079	-1.42904
10387743	NM_009204 // RefSeq // Mus musculus solute carrier family 2 (facilitated glucose	NM_009204 // Slc2a4 // solute carrier family 2 (facilitated glucose transporter)	Slc2a4	0.0225847	-1.42857
10364718	BC146018 // GenBank // Mus musculus RIKEN cDNA 1600002K03 gene, mRNA (cDNA clone	BC146018 // 1600002K03Rik // RIKEN cDNA 1600002K03 gene // 10 C1 // 69770 /// NM	1600002K03Rik	0.0327846	-1.42846
10414431	NM_008084 // RefSeq // Mus musculus glyceraldehyde-3-phosphate dehydrogenase (Ga	NM_008084 // Gapdh // glyceraldehyde-3-phosphate dehydrogenase // 6 F2 // 14433	Gapdh	0.00192952	-1.42751
10548699	XR_030853 // RefSeq // PREDICTED: Mus musculus similar to ubiquitin-conjugating	XR_030853 // Gm8956 // predicted gene 8956 // 6 G1 // 668063	Gm8956	0.00508966	-1.42636
10497399	NM_001122759 // RefSeq // Mus musculus phosphodiesterase 7A (Pde7a), transcript	NM_001122759 // Pde7a // phosphodiesterase 7A // 3 A2|3 7.0 cM // 18583 /// NM_0	Pde7a	0.0754925	-1.42578
10593713	NM_019686 // RefSeq // Mus musculus calcium and integrin binding family member 2	NM_019686 // Cib2 // calcium and integrin binding family member 2 // 9 A5.3 // 5	Cib2	0.139041	-1.42547
10376408	NM_001011818 // RefSeq // Mus musculus olfactory receptor 316 (Olfr316), mRNA. /	NM_001011818 // Olfr316 // olfactory receptor 316 // 11 B1.3 // 258064 /// ENSMU	Olfr316	0.0668185	-1.42381
10527965	NM_022890 // RefSeq // Mus musculus claudin 12 (Cldn12), mRNA. // chr5 // 100 //	NM_022890 // Cldn12 // claudin 12 // 5 A1 // 64945 /// ENSMUST00000060947 // Cld	Cldn12	0.041423	-1.42362
10450145	NM_013585 // RefSeq // Mus musculus proteasome (prosome, macropain) subunit, bet	NM_013585 // Psmb9 // proteasome (prosome, macropain) subunit, beta type 9 (larg	Psmb9	0.365442	-1.42268
10367600	NM_007956 // RefSeq // Mus musculus estrogen receptor 1 (alpha) (Esr1), mRNA. //	NM_007956 // Esr1 // estrogen receptor 1 (alpha) // 10 A1|10 12.0 cM // 13982 //	Esr1	0.00750713	-1.42256
10453062	NM_019717 // RefSeq // Mus musculus atlastin GTPase 2 (Atl2), transcript variant	NM_019717 // Atl2 // atlastin GTPase 2 // 17 E3 // 56298 /// NM_178050 // Atl2 /	Atl2	0.00538238	-1.42205
10412882	NM_009380 // RefSeq // Mus musculus thyroid hormone receptor beta (Thrb), transc	NM_009380 // Thrb // thyroid hormone receptor beta // 14 A3 // 21834 /// NM_0011	Thrb	0.00112714	-1.42198
10427035	NM_010444 // RefSeq // Mus musculus nuclear receptor subfamily 4, group A, membe	NM_010444 // Nr4a1 // nuclear receptor subfamily 4, group A, member 1 // 15 F //	Nr4a1	0.179254	-1.42193
10483604	NM_172436 // RefSeq // Mus musculus solute carrier family 25 (mitochondrial carr	NM_172436 // Slc25a12 // solute carrier family 25 (mitochondrial carrier, Aralar	Slc25a12	0.00801597	-1.42189
10493692	NM_026677 // RefSeq // Mus musculus RAB13, member RAS oncogene family (Rab13), m	NM_026677 // Rab13 // RAB13, member RAS oncogene family // 3 F1|3 45.0 cM // 683	Rab13	0.0478346	-1.41899
10397536	XM_001476146 // RefSeq // PREDICTED: Mus musculus hypothetical protein LOC100045	XM_001476146 // Gm4005 // predicted gene 4005 // 12 D2|12 // 100042747	Gm4005	0.134351	-1.41743
10376324	NM_001135115 // RefSeq // Mus musculus predicted gene 12250 (Gm12250), mRNA. //	NM_001135115 // Gm12250 // predicted gene 12250 // 11 B1.3 // 631323 /// DQ50848	Gm12250	0.343836	-1.41469
10467650	NM_177603 // RefSeq // Mus musculus frequently rearranged in advanced T-cell lym	NM_177603 // Frat2 // frequently rearranged in advanced T-cell lymphomas 2 // 19	Frat2	0.0852772	-1.41417
10513160	NM_011207 // RefSeq // Mus musculus protein tyrosine phosphatase, non-receptor t	NM_011207 // Ptpn3 // protein tyrosine phosphatase, non-receptor type 3 // 4 B3	Ptpn3	0.123933	-1.4136
10358713	NM_197990 // RefSeq // Mus musculus RIKEN cDNA 1700025G04 gene (1700025G04Rik),	NM_197990 // 1700025G04Rik // RIKEN cDNA 1700025G04 gene // 1 G2 // 69399 /// EN	1700025G04Rik	0.0756128	-1.41243
10452815	NM_011723 // RefSeq // Mus musculus xanthine dehydrogenase (Xdh), mRNA. // chr17	NM_011723 // Xdh // xanthine dehydrogenase // 17 E2|17 45.3 cM // 22436 /// ENSM	Xdh	0.0992682	-1.4111
10506488	NM_080555 // RefSeq // Mus musculus phosphatidic acid phosphatase type 2B (Ppap2	NM_080555 // Ppap2b // phosphatidic acid phosphatase type 2B // 4 C6|4 52.7 cM /	Ppap2b	0.0760936	-1.41096
10575578	NM_198308 // RefSeq // Mus musculus RIKEN cDNA 4930402E16 gene (4930402E16Rik),	NM_198308 // 4930402E16Rik // RIKEN cDNA 4930402E16 gene // 8 E1 // 319518 /// E	4930402E16Rik	0.00612601	-1.40928
10398859	NM_007421 // RefSeq // Mus musculus adenylosuccinate synthetase like 1 (Adssl1),	NM_007421 // Adssl1 // adenylosuccinate synthetase like 1 // 12 F1 // 11565 ///	Adssl1	0.0665557	-1.40917
10604616	NM_019538 // RefSeq // Mus musculus placental specific protein 1 (Plac1), mRNA.	NM_019538 // Plac1 // placental specific protein 1 // X A5|X 16.0 cM // 56096 //	Plac1	0.067835	-1.40644
10364744	NM_029272 // RefSeq // Mus musculus NADH dehydrogenase (ubiquinone) Fe-S protein	NM_029272 // Ndufs7 // NADH dehydrogenase (ubiquinone) Fe-S protein 7 // 10 C1|1	Ndufs7	0.00207507	-1.40499
10528289	NM_029195 // RefSeq // Mus musculus coiled-coil domain containing 146 (Ccdc146),	NM_029195 // Ccdc146 // coiled-coil domain containing 146 // 5 A3 // 75172 /// E	Ccdc146	0.031498	-1.40494
10416753	NM_029320 // RefSeq // Mus musculus progesterone immunomodulatory binding factor	NM_029320 // Pibf1 // progesterone immunomodulatory binding factor 1 // 14 E2.2|	Pibf1	0.0017642	-1.40131
10389238	NM_019819 // RefSeq // Mus musculus dual specificity phosphatase 14 (Dusp14), mR	NM_019819 // Dusp14 // dual specificity phosphatase 14 // 11 C|11 48.0 cM // 564	Dusp14	0.00151207	-1.40104
10496592	NM_010260 // RefSeq // Mus musculus guanylate binding protein 2 (Gbp2), mRNA. //	NM_010260 // Gbp2 // guanylate binding protein 2 // 3 H1|3 67.4 cM // 14469 ///	Gbp2	0.453011	-1.40095
10606102	NM_008832 // RefSeq // Mus musculus phosphorylase kinase alpha 1 (Phka1), transc	NM_008832 // Phka1 // phosphorylase kinase alpha 1 // X D|X 39.0 cM // 18679 ///	Phka1	0.116424	-1.40026
10469289	NM_008358 // RefSeq // Mus musculus interleukin 15 receptor, alpha chain (Il15ra	NM_008358 // Il15ra // interleukin 15 receptor, alpha chain // 2 A1|2 6.4 cM //	Il15ra	0.00955534	-1.4
10531049	ENSMUST00000102029 // ENSEMBL // ncrna:snRNA chromosome:NCBIM37:5:87357928:87358	---		0.145756	-1.39988
10345548	XR_032810 // RefSeq // PREDICTED: Mus musculus hypothetical protein LOC100046859	XR_032810 // Vwa3b // von Willebrand factor A domain containing 3B // 1 B // 708	Vwa3b	0.0564642	-1.39917
10561513	NM_011885 // RefSeq // Mus musculus mitochondrial ribosomal protein S12 (Mrps12)	NM_011885 // Mrps12 // mitochondrial ribosomal protein S12 // 7 A3 // 24030 ///	Mrps12	0.377927	-1.3981
10479221	BC025828 // GenBank // Mus musculus predicted gene, OTTMUSG00000016571, mRNA (cD	BC025828 // Gm14403 // predicted gene 14403 // 2 H4|2 // 433520	Gm14403	0.0146846	-1.39789
10552932	NM_010596 // RefSeq // Mus musculus potassium voltage-gated channel, shaker-rela	NM_010596 // Kcna7 // potassium voltage-gated channel, shaker-related subfamily,	Kcna7	0.0593551	-1.39766
10607933	NM_008222 // RefSeq // Mus musculus holocytochrome c synthetase (Hccs), mRNA. //	NM_008222 // Hccs // holocytochrome c synthetase // X F5 // 15159 /// ENSMUST000	Hccs	0.0388588	-1.39751
10595046	XR_033791 // RefSeq // PREDICTED: Mus musculus similar to Glyceraldehyde-3-phosp	XR_033791 // Gm3671 // glyceraldehyde-3-phosphate dehydrogenase pseudogene // 9	Gm3671	0.00777808	-1.39748
10513141	NM_011207 // RefSeq // Mus musculus protein tyrosine phosphatase, non-receptor t	NM_011207 // Ptpn3 // protein tyrosine phosphatase, non-receptor type 3 // 4 B3	Ptpn3	0.0789821	-1.39664
10508247	---	---		0.334561	-1.39649
10472598	NM_177784 // RefSeq // Mus musculus kelch-like 23 (Drosophila) (Klhl23), mRNA. /	NM_177784 // Klhl23 // kelch-like 23 (Drosophila) // 2 C2 // 277396 /// ENSMUST0	Klhl23	0.205523	-1.39545
10414102	NM_153127 // RefSeq // Mus musculus multimerin 2 (Mmrn2), mRNA. // chr14 // 100	NM_153127 // Mmrn2 // multimerin 2 // 14 B // 105450 /// ENSMUST00000111908 // M	Mmrn2	0.0621589	-1.39525
10401891	NM_175367 // RefSeq // Mus musculus stonin 2 (Ston2), mRNA. // chr12 // 100 // 9	NM_175367 // Ston2 // stonin 2 // 12 D3 // 108800 /// ENSMUST00000052969 // Ston	Ston2	0.0077388	-1.39522
10379190	NM_011707 // RefSeq // Mus musculus vitronectin (Vtn), mRNA. // chr11 // 100 //	NM_011707 // Vtn // vitronectin // 11 B5|11 45.09 cM // 22370 /// ENSMUST0000001	Vtn	0.111991	-1.39509
10387821	NM_007440 // RefSeq // Mus musculus arachidonate 12-lipoxygenase (Alox12), mRNA.	NM_007440 // Alox12 // arachidonate 12-lipoxygenase // 11 B3|11 40.0 cM // 11684	Alox12	0.359955	-1.39424
10607600	ENSMUST00000118775 // ENSEMBL // cdna:pseudogene chromosome:NCBIM37:X:156707633:	---		0.0988557	-1.39354
10352092	NM_001012330 // RefSeq // Mus musculus zinc finger protein 238 (Zfp238), transcr	NM_001012330 // Zfp238 // zinc finger protein 238 // 1 H3 // 30928 /// NM_013915	Zfp238	0.0294844	-1.39341
10412481	NM_026120 // RefSeq // Mus musculus RIKEN cDNA 2410127L17 gene (2410127L17Rik),	NM_026120 // 2410127L17Rik // RIKEN cDNA 2410127L17 gene // 19 E1|19 // 67383 //	2410127L17Rik	0.026514	-1.39267
10405727	NM_026120 // RefSeq // Mus musculus RIKEN cDNA 2410127L17 gene (2410127L17Rik),	NM_026120 // 2410127L17Rik // RIKEN cDNA 2410127L17 gene // 19 E1|19 // 67383 //	2410127L17Rik	0.0265143	-1.39267
10385500	NM_008326 // RefSeq // Mus musculus immunity-related GTPase family M member 1 (I	NM_008326 // Irgm1 // immunity-related GTPase family M member 1 // 11 B1.2 // 15	Irgm1	0.36587	-1.39105
10449142	BC024332 // GenBank // Mus musculus RIKEN cDNA 9530058B02 gene, mRNA (cDNA clone	BC024332 // Fam195a // family with sequence similarity 195, member A // 17 B1 //	Fam195a	0.0422089	-1.39087
10574157	NM_001033207 // RefSeq // Mus musculus NLR family, CARD domain containing 5 (Nlr	NM_001033207 // Nlrc5 // NLR family, CARD domain containing 5 // 8 C5 // 434341	Nlrc5	0.000864734	-1.39073
10441794	NM_030726 // RefSeq // Mus musculus MAS-related GPR, member H (Mrgprh), mRNA. //	NM_030726 // Mrgprh // MAS-related GPR, member H // 17 A1 // 80978 /// ENSMUST00	Mrgprh	0.0642639	-1.38962
10514779	NM_178143 // RefSeq // Mus musculus protein kinase, AMP-activated, alpha 2 catal	NM_178143 // Prkaa2 // protein kinase, AMP-activated, alpha 2 catalytic subunit	Prkaa2	0.0169303	-1.38833
10578647	XR_031562 // RefSeq // PREDICTED: Mus musculus similar to high-mobility group bo	XR_031562 // Gm2607 // predicted gene 2607 // 8 B1.1|8 // 100040113	Gm2607	0.0278839	-1.38821
10511755	NM_177327 // RefSeq // Mus musculus WW domain containing E3 ubiquitin protein li	NM_177327 // Wwp1 // WW domain containing E3 ubiquitin protein ligase 1 // 4 A3	Wwp1	0.00178032	-1.38685
10445268	NM_001081178 // RefSeq // Mus musculus G protein-coupled receptor 116 (Gpr116),	NM_001081178 // Gpr116 // G protein-coupled receptor 116 // 17 B3 // 224792 ///	Gpr116	0.0264034	-1.3861
10410756	NM_134071 // RefSeq // Mus musculus ankyrin repeat domain 32 (Ankrd32), mRNA. //	NM_134071 // Ankrd32 // ankyrin repeat domain 32 // 13 C1 // 105377 /// BC100362	Ankrd32	0.132981	-1.38436
10347186	ENSMUST00000102000 // ENSEMBL // ncrna:snRNA chromosome:NCBIM37:1:70643389:70643	---		0.218558	-1.38281
10554808	NM_008055 // RefSeq // Mus musculus frizzled homolog 4 (Drosophila) (Fzd4), mRNA	NM_008055 // Fzd4 // frizzled homolog 4 (Drosophila) // 7 E1|7 44.5 cM // 14366	Fzd4	0.0439123	-1.38263
10552299	NM_183166 // RefSeq // Mus musculus predicted gene 4884 (Gm4884), mRNA. // chr7	NM_183166 // Gm4884 // predicted gene 4884 // 7 B3|7 // 233164 /// ENSMUST000000	Gm4884	0.0711848	-1.38222
10391746	NM_001159492 // RefSeq // Mus musculus G patch domain containing 8 (Gpatch8), mR	NM_001159492 // Gpatch8 // G patch domain containing 8 // 11 E1 // 237943	Gpatch8	0.172318	-1.38128
10569278	ENSMUST00000039926 // ENSEMBL // Dual specificity phosphatase 8 gene:ENSMUSG0000	ENSMUST00000039926 // Dusp8 // dual specificity phosphatase 8 // 7 F5|7 69.0 cM	Dusp8	0.0117831	-1.38025
10396606	NM_001005510 // RefSeq // Mus musculus synaptic nuclear envelope 2 (Syne2), mRNA	NM_001005510 // Syne2 // synaptic nuclear envelope 2 // 12 C3 // 319565	Syne2	0.00213858	-1.37993
10596454	NM_020559 // RefSeq // Mus musculus aminolevulinic acid synthase 1 (Alas1), mRNA	NM_020559 // Alas1 // aminolevulinic acid synthase 1 // 9 F1 // 11655 /// ENSMUS	Alas1	0.0216623	-1.37955
10472162	NM_010274 // RefSeq // Mus musculus glycerol phosphate dehydrogenase 2, mitochon	NM_010274 // Gpd2 // glycerol phosphate dehydrogenase 2, mitochondrial // 2 C1.1	Gpd2	0.0694083	-1.37798
10452609	NM_001033340 // RefSeq // Mus musculus leucine rich repeat containing 30 (Lrrc30	NM_001033340 // Lrrc30 // leucine rich repeat containing 30 // 17 E1.1 // 240131	Lrrc30	0.0358618	-1.37776
10353311	NM_020604 // RefSeq // Mus musculus junctophilin 1 (Jph1), mRNA. // chr1 // 100	NM_020604 // Jph1 // junctophilin 1 // 1 A4 // 57339 /// ENSMUST00000038382 // J	Jph1	0.00101457	-1.37731
10555568	BC092139 // GenBank // Mus musculus ribosomal protein L31, mRNA (cDNA clone MGC:	BC092139 // Rpl31 // ribosomal protein L31 // 1 B // 114641	Rpl31	0.0860178	-1.37664
10409118	NM_029361 // RefSeq // Mus musculus WNK lysine deficient protein kinase 2 (Wnk2)	NM_029361 // Wnk2 // WNK lysine deficient protein kinase 2 // 13 B1 // 75607 ///	Wnk2	0.0780258	-1.37476
10357952	NM_001081307 // RefSeq // Mus musculus protein phosphatase 1, regulatory (inhibi	NM_001081307 // Ppp1r12b // protein phosphatase 1, regulatory (inhibitor) subuni	Ppp1r12b	0.135238	-1.37389
10459455	NM_001037294 // RefSeq // Mus musculus alpha-kinase 2 (Alpk2), mRNA. // chr18 //	NM_001037294 // Alpk2 // alpha-kinase 2 // 18 E1 // 225638 /// ENSMUST0000003554	Alpk2	0.0374568	-1.3736
10482432	NM_008084 // RefSeq // Mus musculus glyceraldehyde-3-phosphate dehydrogenase (Ga	NM_008084 // Gapdh // glyceraldehyde-3-phosphate dehydrogenase // 6 F2 // 14433	Gapdh	0.000338588	-1.37265
10357535	NM_008825 // RefSeq // Mus musculus 6-phosphofructo-2-kinase/fructose-2,6-biphos	NM_008825 // Pfkfb2 // 6-phosphofructo-2-kinase/fructose-2,6-biphosphatase 2 //	Pfkfb2	0.453979	-1.37218
10598041	NC_005089 // GenBank // gi|34538597|ref|NC_005089.1|:7700-7764, tRNA-Lys // chrM	---		0.238175	-1.37136
10554817	NM_008084 // RefSeq // Mus musculus glyceraldehyde-3-phosphate dehydrogenase (Ga	NM_008084 // Gapdh // glyceraldehyde-3-phosphate dehydrogenase // 6 F2 // 14433	Gapdh	0.000814932	-1.37134
10588203	NM_024291 // RefSeq // Mus musculus kyphoscoliosis peptidase (Ky), mRNA. // chr9	NM_024291 // Ky // kyphoscoliosis peptidase // 9 F1|9 56.0 cM // 16716 /// ENSMU	Ky	0.0936991	-1.37101
10387922	NM_024211 // RefSeq // Mus musculus solute carrier family 25 (mitochondrial carr	NM_024211 // Slc25a11 // solute carrier family 25 (mitochondrial carrier oxoglut	Slc25a11	0.0170024	-1.37066
10386633	NR_027800 // RefSeq // Mus musculus predicted gene, Gm16516 (Gm16516), non-codin	NR_027800 // Gm16516 // predicted gene, Gm16516 // 11 B2 // 24082 /// BC031537 /	Gm16516	0.146233	-1.36991
10368720	NM_001114332 // RefSeq // Mus musculus solute carrier family 16 (monocarboxylic	NM_001114332 // Slc16a10 // solute carrier family 16 (monocarboxylic acid transp	Slc16a10	0.00978343	-1.36989
10362902	ENSMUST00000095723 // ENSEMBL // cdna:pseudogene chromosome:NCBIM37:10:43541037:	XM_001477881 // Gm9034 // glyceraldehyde-3-phosphate dehydrogenase pseudogene //	Gm9034	0.0269212	-1.36963
10490923	NM_009801 // RefSeq // Mus musculus carbonic anhydrase 2 (Car2), mRNA. // chr3 /	NM_009801 // Car2 // carbonic anhydrase 2 // 3 A1|3 10.5 cM // 12349 /// ENSMUST	Car2	0.0492612	-1.36963
10462359	ENSMUST00000064449 // ENSEMBL // Putative uncharacterized protein gene:ENSMUSG00	ENSMUST00000064449 // Gm9883 // predicted gene 9883 // --- // 791409	Gm9883	0.0785639	-1.3692
10513912	EF662061 // GenBank // Mus musculus aldolase A retroprotein 1 (Aldoart1) mRNA, c	EF662061 // Aldoart1 // aldolase 1 A retrogene 1 // 4 C3 // 353204 /// ENSMUST00	Aldoart1	0.0106295	-1.3684
10356329	NR_028478 // RefSeq // Mus musculus small nucleolar RNA, H/ACA box 75 (Snora75),	NR_028478 // Snora75 // small nucleolar RNA, H/ACA box 75 // --- // 100303740	Snora75	0.212998	-1.36824
10548585	NM_139117 // RefSeq // Mus musculus cold shock domain protein A (Csda), transcri	NM_139117 // Csda // cold shock domain protein A // 6 F3 // 56449 /// NM_011733	Csda	0.0116843	-1.3679
10528648	NM_013853 // RefSeq // Mus musculus ATP-binding cassette, sub-family F (GCN20),	NM_013853 // Abcf2 // ATP-binding cassette, sub-family F (GCN20), member 2 // 5	Abcf2	0.019846	-1.36782
10393879	ENSMUST00000058162 // ENSEMBL // cdna:known chromosome:NCBIM37:11:120486431:1204	---		0.256821	-1.36761
10359689	NM_009721 // RefSeq // Mus musculus ATPase, Na+/K+ transporting, beta 1 polypept	NM_009721 // Atp1b1 // ATPase, Na+/K+ transporting, beta 1 polypeptide // 1 H2.2	Atp1b1	0.0064045	-1.36692
10389300	NM_177564 // RefSeq // Mus musculus dehydrogenase/reductase (SDR family) member	NM_177564 // Dhrs11 // dehydrogenase/reductase (SDR family) member 11 // 11 C //	Dhrs11	0.0140524	-1.3664
10545001	NM_175523 // RefSeq // Mus musculus protein phosphatase 1K (PP2C domain containi	NM_175523 // Ppm1k // protein phosphatase 1K (PP2C domain containing) // 6 B3 //	Ppm1k	0.143461	-1.3651
10433219	NM_029090 // RefSeq // Mus musculus N-acetyltransferase 15 (GCN5-related, putati	NM_029090 // Nat15 // N-acetyltransferase 15 (GCN5-related, putative) // 16 A1 /	Nat15	0.0347861	-1.36504
10425903	ENSMUST00000098560 // ENSEMBL // cdna:known chromosome:NCBIM37:3:142625525:14262	---		0.00202649	-1.36501
10389507	NM_029478 // RefSeq // Mus musculus transmembrane protein 49 (Tmem49), mRNA. //	NM_029478 // Tmem49 // transmembrane protein 49 // 11 C // 75909 /// ENSMUST0000	Tmem49	0.0165644	-1.36493
10604612	NR_030275 // RefSeq // Mus musculus microRNA 503 (Mir503), microRNA. // chrX //	NR_030275 // Mir503 // microRNA 503 // --- // 723879	Mir503	0.0365807	-1.36488
10414736	ENSMUST00000103580 // ENSEMBL // cdna:known chromosome:NCBIM37:14:53398122:53398	---		0.158358	-1.36396
10543233	NM_080464 // RefSeq // Mus musculus protein phosphatase 1, regulatory (inhibitor	NM_080464 // Ppp1r3a // protein phosphatase 1, regulatory (inhibitor) subunit 3A	Ppp1r3a	0.00276091	-1.36299
10395273	BC052902 // GenBank // Mus musculus ganglioside-induced differentiation-associat	BC052902 // Gdap10 // ganglioside-induced differentiation-associated-protein 10	Gdap10	0.242108	-1.36209
10363486	NM_153542 // RefSeq // Mus musculus leucine rich repeat containing 20 (Lrrc20),	NM_153542 // Lrrc20 // leucine rich repeat containing 20 // 10 B4 // 216011 ///	Lrrc20	0.0140328	-1.36146
10546723	---	---		0.0770762	-1.36115
10590323	BC100520 // GenBank // Mus musculus RIKEN cDNA 5830454E08 gene, mRNA (cDNA clone	BC100520 // 5830454E08Rik // RIKEN cDNA 5830454E08 gene // 9 F4 // 76100 /// ENS	5830454E08Rik	0.101873	-1.36113
10502355	NM_177665 // RefSeq // Mus musculus predicted gene 4861 (Gm4861), mRNA. // chr3	NM_177665 // Gm4861 // predicted gene 4861 // 3 G3|3 // 229862 /// ENSMUST000000	Gm4861	0.0228884	-1.3606
10510399	NM_001003893 // RefSeq // Mus musculus mannan-binding lectin serine peptidase 2	NM_001003893 // Masp2 // mannan-binding lectin serine peptidase 2 // 4 E1 // 171	Masp2	0.0263908	-1.36022
10507473	AK154548 // GenBank HTC // Mus musculus NOD-derived CD11c +ve dendritic cells cD	---		0.0317032	-1.35926
10357529	NR_028304 // RefSeq // Mus musculus complement component 4 binding protein, pseu	NR_028304 // C4bp-ps1 // complement component 4 binding protein, pseudogene 1 //	C4bp-ps1	0.156944	-1.35926
10498273	NM_008536 // RefSeq // Mus musculus transmembrane 4 superfamily member 1 (Tm4sf1	NM_008536 // Tm4sf1 // transmembrane 4 superfamily member 1 // 3 D // 17112 ///	Tm4sf1	0.00985213	-1.35904
10400740	ENSMUST00000083985 // ENSEMBL // ncrna:snRNA chromosome:NCBIM37:12:70687140:7068	---		0.175508	-1.35808
10532032	NM_001005477 // RefSeq // Mus musculus BarH-like 2 (Drosophila) (Barhl2), mRNA.	NM_001005477 // Barhl2 // BarH-like 2 (Drosophila) // 5 E5 // 104382 /// ENSMUST	Barhl2	0.0215641	-1.35735
10594515	ENSMUST00000093721 // ENSEMBL // ncrna:snRNA chromosome:NCBIM37:9:65049533:65049	---		0.0277207	-1.35643
10582146	NM_025734 // RefSeq // Mus musculus potassium voltage-gated channel, subfamily G	NM_025734 // Kcng4 // potassium voltage-gated channel, subfamily G, member 4 //	Kcng4	0.137884	-1.35518
10348234	NM_001160165 // RefSeq // Mus musculus neuraminidase 2 (Neu2), transcript varian	NM_001160165 // Neu2 // neuraminidase 2 // --- // 23956 /// NM_015750 // Neu2 //	Neu2	0.081648	-1.35487
10344933	---	---		0.218169	-1.35482
10574595	GENSCAN00000006254 // ENSEMBL // cdna:Genscan chromosome:NCBIM37:8:107569088:107	---		0.00324621	-1.35448
10421622	ENSMUST00000082460 // ENSEMBL // ncrna:snRNA chromosome:NCBIM37:14:76051230:7605	---		0.0735268	-1.35382
10470647	---	---		0.129134	-1.35374
10446235	NM_134125 // RefSeq // Mus musculus thyroid hormone receptor interactor 10 (Trip	NM_134125 // Trip10 // thyroid hormone receptor interactor 10 // 17 D // 106628	Trip10	0.0137022	-1.3533
10388532	NM_008750 // RefSeq // Mus musculus nucleoredoxin (Nxn), mRNA. // chr11 // 100 /	NM_008750 // Nxn // nucleoredoxin // 11 B5|11 45.2 cM // 18230 /// ENSMUST000000	Nxn	0.103276	-1.35294
10526133	NM_019983 // RefSeq // Mus musculus RAB guanine nucleotide exchange factor (GEF)	NM_019983 // Rabgef1 // RAB guanine nucleotide exchange factor (GEF) 1 // 5 F //	Rabgef1	0.0226735	-1.35251
10411107	NM_023821 // RefSeq // Mus musculus cardiomyopathy associated 5 (Cmya5), mRNA. /	NM_023821 // Cmya5 // cardiomyopathy associated 5 // 13 C3 // 76469 /// ENSMUST0	Cmya5	0.00130056	-1.35226
10366705	XR_034838 // RefSeq // PREDICTED: Mus musculus similar to glyceraldehyde-3-phosp	XR_034838 // Gm9081 // predicted gene 9081 // 10 D2 // 668275	Gm9081	0.00387317	-1.3512
10499891	NM_009265 // RefSeq // Mus musculus small proline-rich protein 1B (Sprr1b), mRNA	NM_009265 // Sprr1b // small proline-rich protein 1B // 3 F1|3 45.2 cM // 20754	Sprr1b	0.127797	-1.35038
10573637	NM_199446 // RefSeq // Mus musculus phosphorylase kinase beta (Phkb), mRNA. // c	NM_199446 // Phkb // phosphorylase kinase beta // 8 C3|8 38.6 cM // 102093 /// E	Phkb	0.00864103	-1.3502
10580955	ENSMUST00000083277 // ENSEMBL // ncrna:snoRNA chromosome:NCBIM37:8:98280850:9828	---		0.164381	-1.35007
10554819	NM_181407 // RefSeq // Mus musculus malic enzyme 3, NADP(+)-dependent, mitochond	NM_181407 // Me3 // malic enzyme 3, NADP(+)-dependent, mitochondrial // 7 E1 //	Me3	0.10488	-1.34958
10446713	NR_028551 // RefSeq // Mus musculus small nucleolar RNA, C/D box 53 (Snord53), s	NR_028551 // Snord53 // small nucleolar RNA, C/D box 53 // 17|17 // 100217456	Snord53	0.133442	-1.34923
10427222	NM_144547 // RefSeq // Mus musculus anti-Mullerian hormone type 2 receptor (Amhr	NM_144547 // Amhr2 // anti-Mullerian hormone type 2 receptor // 15 F3|15 57.4 cM	Amhr2	0.00213805	-1.34897
10563114	NR_000002 // RefSeq // Mus musculus small nucleolar RNA, C/D box 32A (Snord32a),	NR_000002 // Snord32a // small nucleolar RNA, C/D box 32A // 7 B4 // 27209 /// B	Snord32a	0.0238281	-1.34871
10545588	NM_013820 // RefSeq // Mus musculus hexokinase 2 (Hk2), mRNA. // chr6 // 100 //	NM_013820 // Hk2 // hexokinase 2 // 6 C3|6 34.5 cM // 15277 /// ENSMUST000000006	Hk2	0.177975	-1.34846
10548931	NM_177787 // RefSeq // Mus musculus solute carrier family 15, member 5 (Slc15a5)	NM_177787 // Slc15a5 // solute carrier family 15, member 5 // 6 G1 // 277898 ///	Slc15a5	0.0208251	-1.34837
10467637	NM_027667 // RefSeq // Mus musculus Rho GTPase activating protein 19 (Arhgap19),	NM_027667 // Arhgap19 // Rho GTPase activating protein 19 // 19 D1 // 71085 ///	Arhgap19	0.0375023	-1.34812
10397763	BC066161 // GenBank // Mus musculus RIKEN cDNA 9030617O03 gene, mRNA (cDNA clone	BC066161 // 9030617O03Rik // RIKEN cDNA 9030617O03 gene // 12 E // 217830 /// BC	9030617O03Rik	0.0361759	-1.34562
10416419	ENSMUST00000100386 // ENSEMBL // Putative uncharacterized protein gene:ENSMUSG00	ENSMUST00000100386 // Gm10847 // predicted gene 10847 // 14 D3|14 // 100038618	Gm10847	0.0710917	-1.34519
10581865	NM_027570 // RefSeq // Mus musculus lactate dehydrogenase D (Ldhd), nuclear gene	NM_027570 // Ldhd // lactate dehydrogenase D // 8 E1|8 55.0 cM // 52815 /// ENSM	Ldhd	0.0328275	-1.34501
10350123	NM_053106 // RefSeq // Mus musculus leiomodin 1 (smooth muscle) (Lmod1), mRNA. /	NM_053106 // Lmod1 // leiomodin 1 (smooth muscle) // --- // 93689 /// ENSMUST000	Lmod1	0.00537746	-1.34357
10583203	NR_028271 // RefSeq // Mus musculus per-hexamer repeat gene 4 (Phxr4), non-codin	NR_028271 // Phxr4 // per-hexamer repeat gene 4 // 9 A1 // 18689 /// X12806 // P	Phxr4	0.283745	-1.34344
10379340	NR_029579 // RefSeq // Mus musculus microRNA 193 (Mir193), microRNA. // chr11 //	NR_029579 // Mir193 // microRNA 193 // --- // 387188	Mir193	0.0370339	-1.34226
10388185	NM_177776 // RefSeq // Mus musculus smoothelin-like 2 (Smtnl2), mRNA. // chr11 /	NM_177776 // Smtnl2 // smoothelin-like 2 // 11 B4 // 276829 /// ENSMUST000001085	Smtnl2	0.0445741	-1.34195
10584496	NM_146279 // RefSeq // Mus musculus olfactory receptor 960 (Olfr960), mRNA. // c	NM_146279 // Olfr960 // olfactory receptor 960 // --- // 258276 /// ENSMUST00000	Olfr960	0.0313255	-1.34191
10389590	NM_025638 // RefSeq // Mus musculus glycerophosphodiester phosphodiesterase doma	NM_025638 // Gdpd1 // glycerophosphodiester phosphodiesterase domain containing	Gdpd1	0.144071	-1.34086
10395428	NM_178681 // RefSeq // Mus musculus diacylglycerol kinase, beta (Dgkb), mRNA. //	NM_178681 // Dgkb // diacylglycerol kinase, beta // 12 A3 // 217480 /// ENSMUST0	Dgkb	0.0145704	-1.34041
10579532	NM_198095 // RefSeq // Mus musculus bone marrow stromal cell antigen 2 (Bst2), m	NM_198095 // Bst2 // bone marrow stromal cell antigen 2 // 8 B3.3 // 69550 /// E	Bst2	0.390582	-1.34015
10566512	ENSMUST00000082963 // ENSEMBL // ncrna:snoRNA chromosome:NCBIM37:7:112790852:112	---		0.3501	-1.33967
10409786	NM_028157 // RefSeq // Mus musculus RIKEN cDNA 1700013B16 gene (1700013B16Rik),	NM_028157 // 1700013B16Rik // RIKEN cDNA 1700013B16 gene // 13 B2 // 72219 /// B	1700013B16Rik	0.0694398	-1.33936
10386947	NM_008084 // RefSeq // Mus musculus glyceraldehyde-3-phosphate dehydrogenase (Ga	NM_008084 // Gapdh // glyceraldehyde-3-phosphate dehydrogenase // 6 F2 // 14433	Gapdh	0.000924438	-1.33869
10574232	NM_026452 // RefSeq // Mus musculus coenzyme Q9 homolog (yeast) (Coq9), nuclear	NM_026452 // Coq9 // coenzyme Q9 homolog (yeast) // 8 C5-D1 // 67914 /// ENSMUST	Coq9	0.00238873	-1.33861
10472376	NM_001099298 // RefSeq // Mus musculus sodium channel, voltage-gated, type II, a	NM_001099298 // Scn2a1 // sodium channel, voltage-gated, type II, alpha 1 // 2 C	Scn2a1	0.0778116	-1.33846
10551626	NM_010706 // RefSeq // Mus musculus lectin, galactose binding, soluble 4 (Lgals4	NM_010706 // Lgals4 // lectin, galactose binding, soluble 4 // 7 A3|7 4.0 cM //	Lgals4	0.408022	-1.33806
10373610	NM_146318 // RefSeq // Mus musculus olfactory receptor 767 (Olfr767), mRNA. // c	NM_146318 // Olfr767 // olfactory receptor 767 // --- // 258315 /// ENSMUST00000	Olfr767	0.255635	-1.33792
10379866	NM_007607 // RefSeq // Mus musculus carbonic anhydrase 4 (Car4), mRNA. // chr11	NM_007607 // Car4 // carbonic anhydrase 4 // 11 C // 12351 /// ENSMUST0000010319	Car4	0.392666	-1.33777
10511429	NM_007592 // RefSeq // Mus musculus carbonic anhydrase 8 (Car8), mRNA. // chr4 /	NM_007592 // Car8 // carbonic anhydrase 8 // 4 A1|4 7.7 cM // 12319 /// BC010773	Car8	0.125539	-1.33769
10462363	NM_008413 // RefSeq // Mus musculus Janus kinase 2 (Jak2), transcript variant 1,	NM_008413 // Jak2 // Janus kinase 2 // 19 C1|19 24.0 cM // 16452 /// NM_00104817	Jak2	0.114274	-1.33754
10400633	---	---		0.107901	-1.33717
10353192	NM_010164 // RefSeq // Mus musculus eyes absent 1 homolog (Drosophila) (Eya1), m	NM_010164 // Eya1 // eyes absent 1 homolog (Drosophila) // 1 A3|1 10.4 cM // 140	Eya1	0.283584	-1.33706
10496569	NM_145545 // RefSeq // Mus musculus guanylate binding protein 6 (Gbp6), mRNA. //	NM_145545 // Gbp6 // guanylate binding protein 6 // 3 H1 // 229900 /// NM_001083	Gbp6	0.597333	-1.33686
10524264	ENSMUST00000083137 // ENSEMBL // ncrna:snRNA chromosome:NCBIM37:5:111186104:1111	---		0.026048	-1.33668
10404937	---	---		0.0275397	-1.33645
10596637	NM_178907 // RefSeq // Mus musculus mitogen-activated protein kinase-activated p	NM_178907 // Mapkapk3 // mitogen-activated protein kinase-activated protein kina	Mapkapk3	0.0787219	-1.33609
10409276	ENSMUST00000083837 // ENSEMBL // ncrna:rRNA chromosome:NCBIM37:13:53059990:53060	---		0.474824	-1.3352
10360321	NM_026725 // RefSeq // Mus musculus dual specificity phosphatase 23 (Dusp23), mR	NM_026725 // Dusp23 // dual specificity phosphatase 23 // 1 H3 // 68440 /// BC06	Dusp23	0.0140388	-1.33395
10386189	NM_146879 // RefSeq // Mus musculus olfactory receptor 330 (Olfr330), mRNA. // c	NM_146879 // Olfr330 // olfactory receptor 330 // --- // 258879 /// ENSMUST00000	Olfr330	0.0984301	-1.33375
10531972	NM_029509 // RefSeq // Mus musculus guanylate-binding protein 8 (Gbp8), mRNA. //	NM_029509 // Gbp8 // guanylate-binding protein 8 // 5 E5 // 76074 /// ENSMUST000	Gbp8	0.179901	-1.33364
10345368	ENSMUST00000097783 // ENSEMBL // Putative uncharacterized protein gene:ENSMUSG00	ENSMUST00000097783 // D1Ertd448e // DNA segment, Chr 1, ERATO Doi 448, expressed	D1Ertd448e	0.0985124	-1.33296
10421875	ENSMUST00000082473 // ENSEMBL // ncrna:snRNA chromosome:NCBIM37:14:86711096:8671	---		0.402201	-1.33243
10453717	ENSMUST00000072582 // ENSEMBL // similar to keratinocyate lipid-binding protein	ENSMUST00000072582 // Fabp5l2 // fatty acid binding protein 5-like 2 // 18 A1 //	Fabp5l2	0.178311	-1.33237
10362394	NM_027168 // RefSeq // Mus musculus HD domain containing 2 (Hddc2), mRNA. // chr	NM_027168 // Hddc2 // HD domain containing 2 // 10 A4 // 69692 /// ENSMUST000000	Hddc2	0.252897	-1.33222
10568731	---	---		0.124947	-1.33213
10506498	ENSMUST00000119885 // ENSEMBL // cdna:pseudogene chromosome:NCBIM37:4:105771529:	---		0.098228	-1.33199
10367717	NM_145418 // RefSeq // Mus musculus cDNA sequence BC013529 (BC013529), mRNA. //	NM_145418 // BC013529 // cDNA sequence BC013529 // 10 A1 // 215751 /// BC013529	BC013529	0.00449501	-1.33192
10603746	NM_172778 // RefSeq // Mus musculus monoamine oxidase B (Maob), nuclear gene enc	NM_172778 // Maob // monoamine oxidase B // X A1.2|X 5.2 cM // 109731 /// ENSMUS	Maob	0.135043	-1.33184
10391742	NM_001159492 // RefSeq // Mus musculus G patch domain containing 8 (Gpatch8), mR	NM_001159492 // Gpatch8 // G patch domain containing 8 // 11 E1 // 237943	Gpatch8	0.0873515	-1.33143
10606215	NR_030430 // RefSeq // Mus musculus microRNA 672 (Mir672), microRNA. // chrX //	NR_030430 // Mir672 // microRNA 672 // --- // 751535	Mir672	0.169272	-1.33107
10451886	BC031441 // GenBank // Mus musculus cDNA sequence BC031441, mRNA (cDNA clone MGC	BC031441 // BC031441 // cDNA sequence BC031441 // 17 D // 240120 /// BC094043 //	BC031441	0.18203	-1.33077
10352556	XR_033497 // RefSeq // PREDICTED: Mus musculus similar to glyceraldehyde-3-phosp	XR_033497 // Gm3809 // glyceraldehyde-3-phosphate dehydrogenase pseudogene // 1	Gm3809	0.000179369	-1.3304
10566578	NR_030719 // RefSeq // Mus musculus predicted gene 8979 (Gm8979), non-coding RNA	NR_030719 // Gm8979 // very large inducible GTPase 1 pseudogene // 7 E3 // 66810	Gm8979	0.338355	-1.3293
10548547	AK136154 // GenBank HTC // Mus musculus in vitro fertilized eggs cDNA, RIKEN ful	AK136154 // Gm6600 // predicted gene 6600 // 6 F3 // 625558	Gm6600	0.366234	-1.32927
10601088	ENSMUST00000119126 // ENSEMBL // cdna:pseudogene chromosome:NCBIM37:X:98257599:9	XR_031413 // Gm9078 // predicted gene 9078 // X C3 // 668271	Gm9078	0.475171	-1.32923
10399391	NM_177331 // RefSeq // Mus musculus Gen homolog 1, endonuclease (Drosophila) (Ge	NM_177331 // Gen1 // Gen homolog 1, endonuclease (Drosophila) // 12 A1.1 // 2093	Gen1	0.159569	-1.32904
10456140	NM_172628 // RefSeq // Mus musculus SH3 domain and tetratricopeptide repeats 2 (	NM_172628 // Sh3tc2 // SH3 domain and tetratricopeptide repeats 2 // 18 E1 // 22	Sh3tc2	0.00561475	-1.32818
10415693	NM_145463 // RefSeq // Mus musculus shisa homolog 2 (Xenopus laevis) (Shisa2), m	NM_145463 // Shisa2 // shisa homolog 2 (Xenopus laevis) // 14 D1 // 219134 /// E	Shisa2	0.0245592	-1.32746
10453334	NM_028233 // RefSeq // Mus musculus leucine-rich PPR-motif containing (Lrpprc),	NM_028233 // Lrpprc // leucine-rich PPR-motif containing // 17 E4 // 72416 /// E	Lrpprc	0.00806057	-1.32704
10598023	NC_005089 // GenBank // gi|34538597|ref|NC_005089.1|:1025-1093, tRNA-Val // chrM	---		0.136228	-1.3262
10536324	NM_023048 // RefSeq // Mus musculus ankyrin repeat and SOCS box-containing 4 (As	NM_023048 // Asb4 // ankyrin repeat and SOCS box-containing 4 // 6 A1|6 0.6 cM /	Asb4	0.0413491	-1.32592
10476590	NM_001013802 // RefSeq // Mus musculus MACRO domain containing 2 (Macrod2), tran	NM_001013802 // Macrod2 // MACRO domain containing 2 // 2 F3 // 72899 /// ENSMUS	Macrod2	0.171757	-1.32551
10496015	NM_183423 // RefSeq // Mus musculus phospholipase A2, group XIIA (Pla2g12a), tra	NM_183423 // Pla2g12a // phospholipase A2, group XIIA // 3 H1 // 66350 /// NM_02	Pla2g12a	0.0114177	-1.32541
10463037	NM_010003 // RefSeq // Mus musculus cytochrome P450, family 2, subfamily c, poly	NM_010003 // Cyp2c39 // cytochrome P450, family 2, subfamily c, polypeptide 39 /	Cyp2c39	0.0823495	-1.32477
10463064	NM_008084 // RefSeq // Mus musculus glyceraldehyde-3-phosphate dehydrogenase (Ga	NM_008084 // Gapdh // glyceraldehyde-3-phosphate dehydrogenase // 6 F2 // 14433	Gapdh	0.000354542	-1.32455
10345558	BC050813 // GenBank // Mus musculus RIKEN cDNA 4921511C04 gene, mRNA (cDNA clone	BC050813 // Vwa3b // von Willebrand factor A domain containing 3B // 1 B // 7085	Vwa3b	0.00168115	-1.32434
10458764	XM_001476513 // RefSeq // PREDICTED: Mus musculus similar to ribosomal protein (	XM_001476513 // LOC100046618 // similar to ribosomal protein // --- // 100046618	LOC100046618	0.0553358	-1.32418
10353309	AK081751 // GenBank HTC // Mus musculus 16 days embryo head cDNA, RIKEN full-len	AK081751 // Jph1 // junctophilin 1 // 1 A4 // 57339	Jph1	0.136186	-1.32417
10531407	NM_008599 // RefSeq // Mus musculus chemokine (C-X-C motif) ligand 9 (Cxcl9), mR	NM_008599 // Cxcl9 // chemokine (C-X-C motif) ligand 9 // 5 E2|5 53.0 cM // 1732	Cxcl9	0.554359	-1.32413
10424781	NM_023168 // RefSeq // Mus musculus glutamate receptor, ionotropic, N-methyl D-a	NM_023168 // Grina // glutamate receptor, ionotropic, N-methyl D-aspartate-assoc	Grina	0.0721621	-1.32409
10440513	NM_144853 // RefSeq // Mus musculus cysteine and tyrosine-rich protein 1 (Cyyr1)	NM_144853 // Cyyr1 // cysteine and tyrosine-rich protein 1 // 16 C3.3|16 56.2 cM	Cyyr1	0.00285487	-1.32344
10427908	ENSMUST00000067671 // ENSEMBL // MCG147264 gene:ENSMUSG00000054546 // chr15 // 1	ENSMUST00000067671 // Gm9948 // predicted gene 9948 // --- // 791293	Gm9948	0.361673	-1.32253
10489053	ENSMUST00000099141 // ENSEMBL // Putative uncharacterized protein gene:ENSMUSG00	ENSMUST00000099141 // 4930518I15Rik // RIKEN cDNA 4930518I15 gene // --- // 7470	4930518I15Rik	0.259794	-1.32207
10431894	NM_175121 // RefSeq // Mus musculus solute carrier family 38, member 2 (Slc38a2)	NM_175121 // Slc38a2 // solute carrier family 38, member 2 // 15 F1 // 67760 ///	Slc38a2	0.150248	-1.32162
10361828	NM_010828 // RefSeq // Mus musculus Cbp/p300-interacting transactivator, with Gl	NM_010828 // Cited2 // Cbp/p300-interacting transactivator, with Glu/Asp-rich ca	Cited2	0.318027	-1.32145
10494428	NM_001009935 // RefSeq // Mus musculus thioredoxin interacting protein (Txnip),	NM_001009935 // Txnip // thioredoxin interacting protein // 3 47.1 cM // 56338 /	Txnip	0.158955	-1.32144
10397230	NM_028377 // RefSeq // Mus musculus RIKEN cDNA 2900006K08 gene (2900006K08Rik),	NM_028377 // 2900006K08Rik // RIKEN cDNA 2900006K08 gene // 12 D1 // 72873 /// E	2900006K08Rik	0.0328169	-1.32117
10352514	NM_029735 // RefSeq // Mus musculus glutamyl-prolyl-tRNA synthetase (Eprs), mRNA	NM_029735 // Eprs // glutamyl-prolyl-tRNA synthetase // 1 H4-H6 // 107508 /// EN	Eprs	0.00280159	-1.32113
10355532	NM_027884 // RefSeq // Mus musculus tensin 1 (Tns1), mRNA. // chr1 // 100 // 100	NM_027884 // Tns1 // tensin 1 // 1 C3|1 44.5 cM // 21961	Tns1	0.0324206	-1.32099
10579958	NM_008357 // RefSeq // Mus musculus interleukin 15 (Il15), mRNA. // chr8 // 100	NM_008357 // Il15 // interleukin 15 // 8 C2|8 38.0 cM // 16168 /// ENSMUST000000	Il15	0.0914096	-1.32007
10394538	NM_133360 // RefSeq // Mus musculus acetyl-Coenzyme A carboxylase alpha (Acaca),	NM_133360 // Acaca // acetyl-Coenzyme A carboxylase alpha // 11 C // 107476 ///	Acaca	0.237809	-1.31971
10511062	NM_027161 // RefSeq // Mus musculus transmembrane protein 52 (Tmem52), mRNA. //	NM_027161 // Tmem52 // transmembrane protein 52 // 4 E2 // 69671 /// ENSMUST0000	Tmem52	0.0053704	-1.3193
10459602	NM_001127177 // RefSeq // Mus musculus protein tyrosine phosphatase, non-recepto	NM_001127177 // Ptpn2 // protein tyrosine phosphatase, non-receptor type 2 // 18	Ptpn2	0.102504	-1.31903
10445434	NM_026768 // RefSeq // Mus musculus mitochondrial ribosomal protein S18A (Mrps18	NM_026768 // Mrps18a // mitochondrial ribosomal protein S18A // 17 C // 68565 //	Mrps18a	0.0282592	-1.31898
10398693	NR_033168 // RefSeq // Mus musculus small nucleolar RNA, H/ACA box 28 (Snora28),	NR_033168 // Snora28 // small nucleolar RNA, H/ACA box 28 // 12 F1 // 100316932	Snora28	0.223206	-1.31884
10350630	NM_022018 // RefSeq // Mus musculus family with sequence similarity 129, member	NM_022018 // Fam129a // family with sequence similarity 129, member A // 1 G2 //	Fam129a	0.00829733	-1.31849
10580231	XR_031475 // RefSeq // PREDICTED: Mus musculus similar to ATP synthase, H+ trans	XR_031475 // Gm5911 // predicted gene 5911 // 8 C3 // 546080	Gm5911	0.0233712	-1.3175
10506188	NM_028132 // RefSeq // Mus musculus phosphoglucomutase 2 (Pgm2), mRNA. // chr4 /	NM_028132 // Pgm2 // phosphoglucomutase 2 // 4 C6|4 45.8 cM // 72157 /// BC00852	Pgm2	0.155443	-1.31689
10492660	ENSMUST00000082759 // ENSEMBL // ncrna:snRNA chromosome:NCBIM37:3:79000296:79000	---		0.159386	-1.31683
10444258	NM_010724 // RefSeq // Mus musculus proteasome (prosome, macropain) subunit, bet	NM_010724 // Psmb8 // proteasome (prosome, macropain) subunit, beta type 8 (larg	Psmb8	0.380545	-1.31652
10362387	ENSMUST00000082681 // ENSEMBL // ncrna:snRNA chromosome:NCBIM37:10:29069391:2906	---		0.163009	-1.31647
10349947	NM_021355 // RefSeq // Mus musculus fibromodulin (Fmod), mRNA. // chr1 // 100 //	NM_021355 // Fmod // fibromodulin // 1 E4|1 74.3 cM // 14264 /// ENSMUST00000048	Fmod	0.401963	-1.31604
10539894	NM_001166251 // RefSeq // Mus musculus monoglyceride lipase (Mgll), transcript v	NM_001166251 // Mgll // monoglyceride lipase // 6 D1 // 23945 /// NM_011844 // M	Mgll	0.0705098	-1.31583
10396442	NM_178392 // RefSeq // Mus musculus small nuclear RNA activating complex, polype	NM_178392 // Snapc1 // small nuclear RNA activating complex, polypeptide 1 // 12	Snapc1	0.0945665	-1.31571
10548785	NM_001166630 // RefSeq // Mus musculus dynein light chain Tctex-type 1C (Dynlt1c	NM_001166630 // Dynlt1c // dynein light chain Tctex-type 1C // 17 A1 // 10004056	Dynlt1c	0.0242269	-1.31567
10409200	NM_008084 // RefSeq // Mus musculus glyceraldehyde-3-phosphate dehydrogenase (Ga	NM_008084 // Gapdh // glyceraldehyde-3-phosphate dehydrogenase // 6 F2 // 14433	Gapdh	0.000787361	-1.31538
10390103	NM_133667 // RefSeq // Mus musculus pyruvate dehydrogenase kinase, isoenzyme 2 (	NM_133667 // Pdk2 // pyruvate dehydrogenase kinase, isoenzyme 2 // 11 D|11 55.5	Pdk2	0.0265037	-1.31486
10380226	NM_198013 // RefSeq // Mus musculus CUE domain containing 1 (Cuedc1), transcript	NM_198013 // Cuedc1 // CUE domain containing 1 // 11 C // 103841 /// NM_00117209	Cuedc1	0.0253545	-1.31458
10406795	NM_177266 // RefSeq // Mus musculus G elongation factor, mitochondrial 2 (Gfm2),	NM_177266 // Gfm2 // G elongation factor, mitochondrial 2 // 13 D1 // 320806 ///	Gfm2	0.0252154	-1.31405
10588582	BC116708 // GenBank // Mus musculus RIKEN cDNA 6430571L13 gene, mRNA (cDNA clone	BC116708 // 6430571L13Rik // RIKEN cDNA 6430571L13 gene // 9 F1 // 235599 /// NM	6430571L13Rik	0.051906	-1.31389
10542239	NM_031499 // RefSeq // Mus musculus proline rich protein 2 (Prp2), mRNA. // chr6	NM_031499 // Prp2 // proline rich protein 2 // 6 G1 // 83380 /// ENSMUST00000076	Prp2	0.398226	-1.31327
10518331	ENSMUST00000118799 // ENSEMBL // cdna:pseudogene chromosome:NCBIM37:4:145236674:	---		0.123924	-1.31318
10544133	NM_172893 // RefSeq // Mus musculus poly (ADP-ribose) polymerase family, member	NM_172893 // Parp12 // poly (ADP-ribose) polymerase family, member 12 // 6 B1 //	Parp12	0.0389284	-1.31317
10492813	NM_207278 // RefSeq // Mus musculus tigger transposable element derived 4 (Tigd4	NM_207278 // Tigd4 // tigger transposable element derived 4 // 3 F1 // 403175 //	Tigd4	0.140546	-1.31287
10405783	NR_029575 // RefSeq // Mus musculus microRNA 24-1 (Mir24-1), microRNA. // chr13	NR_029575 // Mir24-1 // microRNA 24-1 // --- // 387142	Mir24-1	0.148937	-1.31268
10413280	ENSMUST00000083930 // ENSEMBL // ncrna:snoRNA chromosome:NCBIM37:14:27317141:273	---		0.0581385	-1.31265
10368612	BC092294 // GenBank // Mus musculus glyceraldehyde-3-phosphate dehydrogenase, mR	BC092294 // Gapdh // glyceraldehyde-3-phosphate dehydrogenase // 6 F2 // 14433	Gapdh	0.00124354	-1.31255
10405779	NR_029530 // RefSeq // Mus musculus microRNA 23b (Mir23b), microRNA. // chr13 //	NR_029530 // Mir23b // microRNA 23b // --- // 387217	Mir23b	0.189249	-1.31254
10532019	NM_001039647 // RefSeq // Mus musculus predicted gene, EG634650 (EG634650), mRNA	NM_001039647 // EG634650 // predicted gene, EG634650 // 5 E5 // 634650 /// NM_19	EG634650	0.178319	-1.31246
10362073	NM_001161845 // RefSeq // Mus musculus serum/glucocorticoid regulated kinase 1 (	NM_001161845 // Sgk1 // serum/glucocorticoid regulated kinase 1 // 10 A3 // 2039	Sgk1	0.00682474	-1.31175
10437330	ENSMUST00000100216 // ENSEMBL // Putative uncharacterized protein gene:ENSMUSG00	ENSMUST00000100216 // Crebbp // CREB binding protein // 16 A1 // 12914	Crebbp	0.209011	-1.31164
10445214	NM_008650 // RefSeq // Mus musculus methylmalonyl-Coenzyme A mutase (Mut), nucle	NM_008650 // Mut // methylmalonyl-Coenzyme A mutase // 17 C-D|17 22.5 cM // 1785	Mut	0.00311359	-1.31049
10566205	NM_001001559 // RefSeq // Mus musculus deubiquitinating enzyme 2a (Dub2a), mRNA.	NM_001001559 // Dub2a // deubiquitinating enzyme 2a // 7 E3 // 384701 /// NR_033	Dub2a	0.110839	-1.31023
10359867	NM_001013382 // RefSeq // Mus musculus leucine rich repeat containing 52 (Lrrc52	NM_001013382 // Lrrc52 // leucine rich repeat containing 52 // 1 H2.3 // 240899	Lrrc52	0.178228	-1.30975
10436363	NM_001040397 // RefSeq // Mus musculus filamin A interacting protein 1-like (Fil	NM_001040397 // Filip1l // filamin A interacting protein 1-like // 16 C1.1 // 78	Filip1l	0.0742979	-1.30974
10586602	ENSMUST00000098612 // ENSEMBL // Putative uncharacterized protein gene:ENSMUSG00	ENSMUST00000098612 // Gm10647 // predicted gene 10647 // --- // 100038381	Gm10647	0.116296	-1.30958
10469199	NR_030472 // RefSeq // Mus musculus microRNA 467b (Mir467b), microRNA. // chr2 /	NR_030472 // Mir467b // microRNA 467b // --- // 735257 /// NR_030572 // Mir467d	Mir467b	0.0244618	-1.30931
10469203	NR_030472 // RefSeq // Mus musculus microRNA 467b (Mir467b), microRNA. // chr2 /	NR_030472 // Mir467b // microRNA 467b // --- // 735257 /// NR_030572 // Mir467d	Mir467b	0.0244618	-1.30931
10469207	NR_030472 // RefSeq // Mus musculus microRNA 467b (Mir467b), microRNA. // chr2 /	NR_030472 // Mir467b // microRNA 467b // --- // 735257 /// NR_030572 // Mir467d	Mir467b	0.0244618	-1.30931
10469213	NR_030472 // RefSeq // Mus musculus microRNA 467b (Mir467b), microRNA. // chr2 /	NR_030472 // Mir467b // microRNA 467b // --- // 735257 /// NR_030572 // Mir467d	Mir467b	0.0244618	-1.30931
10469217	NR_030472 // RefSeq // Mus musculus microRNA 467b (Mir467b), microRNA. // chr2 /	NR_030472 // Mir467b // microRNA 467b // --- // 735257 /// NR_030572 // Mir467d	Mir467b	0.0244618	-1.30931
10469221	NR_030472 // RefSeq // Mus musculus microRNA 467b (Mir467b), microRNA. // chr2 /	NR_030472 // Mir467b // microRNA 467b // --- // 735257 /// NR_030572 // Mir467d	Mir467b	0.0244618	-1.30931
10469225	NR_030472 // RefSeq // Mus musculus microRNA 467b (Mir467b), microRNA. // chr2 /	NR_030472 // Mir467b // microRNA 467b // --- // 735257 /// NR_030572 // Mir467d	Mir467b	0.0244618	-1.30931
10469227	NR_030472 // RefSeq // Mus musculus microRNA 467b (Mir467b), microRNA. // chr2 /	NR_030472 // Mir467b // microRNA 467b // --- // 735257 /// NR_030572 // Mir467d	Mir467b	0.0244618	-1.30931
10469231	NR_030472 // RefSeq // Mus musculus microRNA 467b (Mir467b), microRNA. // chr2 /	NR_030472 // Mir467b // microRNA 467b // --- // 735257 /// NR_030572 // Mir467d	Mir467b	0.0244618	-1.30931
10352928	NM_011283 // RefSeq // Mus musculus retinitis pigmentosa 1 (human) (Rp1), mRNA.	NM_011283 // Rp1 // retinitis pigmentosa 1 (human) // 1 A1|1 6.5 cM // 19888 ///	Rp1	0.210435	-1.30925
10560993	NM_001031667 // RefSeq // Mus musculus glycogen synthase kinase 3 alpha (Gsk3a),	NM_001031667 // Gsk3a // glycogen synthase kinase 3 alpha // 7 A3 // 606496 ///	Gsk3a	0.028385	-1.30923
10529979	NR_027710 // RefSeq // Mus musculus peroxisome proliferative activated receptor,	NR_027710 // Ppargc1a // peroxisome proliferative activated receptor, gamma, coa	Ppargc1a	0.472386	-1.30877
10380751	NM_025927 // RefSeq // Mus musculus mitochondrial ribosomal protein L45 (Mrpl45)	NM_025927 // Mrpl45 // mitochondrial ribosomal protein L45 // 11 D // 67036 ///	Mrpl45	0.0233843	-1.30872
10598075	NC_005089 // GenBank // gi|34538597|ref|NC_005089.1|:c5086-5018, tRNA-Ala // chr	---		0.473452	-1.30856
10414790	BC030392 // GenBank // Mus musculus cDNA clone MGC:40659 IMAGE:4923983, complete	---		0.10334	-1.30845
10414900	BC030392 // GenBank // Mus musculus cDNA clone MGC:40659 IMAGE:4923983, complete	---		0.10334	-1.30845
10462702	NM_001163471 // RefSeq // Mus musculus HECT domain containing 2 (Hectd2), transc	NM_001163471 // Hectd2 // HECT domain containing 2 // 19 C2 // 226098 /// NM_172	Hectd2	0.337141	-1.30823
10453047	XR_034816 // RefSeq // PREDICTED: Mus musculus similar to ribosomal protein (LOC	XR_034816 // Gm9374 // predicted gene 9374 // 17 E3 // 668812	Gm9374	0.0994071	-1.30798
10362513	NM_001081208 // RefSeq // Mus musculus heparan sulfate (glucosamine) 3-O-sulfotr	NM_001081208 // Hs3st5 // heparan sulfate (glucosamine) 3-O-sulfotransferase 5 /	Hs3st5	0.0367607	-1.30725
10595205	NM_026120 // RefSeq // Mus musculus RIKEN cDNA 2410127L17 gene (2410127L17Rik),	NM_026120 // 2410127L17Rik // RIKEN cDNA 2410127L17 gene // 19 E1|19 // 67383 //	2410127L17Rik	0.0419357	-1.30711
10516948	ENSMUST00000083689 // ENSEMBL // ncrna:snRNA chromosome:NCBIM37:4:132103019:1321	---		0.212624	-1.30696
10497580	ENSMUST00000094138 // ENSEMBL // cdna:pseudogene chromosome:NCBIM37:3:27446337:2	---		0.329227	-1.3065
10470444	ENSMUST00000102409 // ENSEMBL // ncrna:miRNA chromosome:NCBIM37:2:27257372:27257	---		0.52833	-1.30626
10488156	NM_001081133 // RefSeq // Mus musculus kinesin family member 16B (Kif16b), mRNA.	NM_001081133 // Kif16b // kinesin family member 16B // 2 G3 // 16558 /// ENSMUST	Kif16b	0.0107812	-1.30579
10400967	NM_009189 // RefSeq // Mus musculus sine oculis-related homeobox 1 homolog (Dros	NM_009189 // Six1 // sine oculis-related homeobox 1 homolog (Drosophila) // 12 C	Six1	0.0126069	-1.30506
10547830	NM_009415 // RefSeq // Mus musculus triosephosphate isomerase 1 (Tpi1), mRNA. //	NM_009415 // Tpi1 // triosephosphate isomerase 1 // 6 F2|6 60.2 cM // 21991 ///	Tpi1	0.0726852	-1.30498
10604653	NM_001009549 // RefSeq // Mus musculus zinc finger protein 36, C3H type-like 3 (	NM_001009549 // Zfp36l3 // zinc finger protein 36, C3H type-like 3 // X A5 // 33	Zfp36l3	0.032212	-1.30409
10385719	NM_175255 // RefSeq // Mus musculus Sec24 related gene family, member A (S. cere	NM_175255 // Sec24a // Sec24 related gene family, member A (S. cerevisiae) // 11	Sec24a	0.0430625	-1.30408
10560401	NM_011964 // RefSeq // Mus musculus pregnancy specific glycoprotein 19 (Psg19),	NM_011964 // Psg19 // pregnancy specific glycoprotein 19 // 7 A3|7 4.0 cM // 264	Psg19	0.0085353	-1.30405
10478744	---	---		0.342239	-1.30391
10408932	XR_031766 // RefSeq // PREDICTED: Mus musculus similar to Predicted gene, EG2773	XR_031766 // Gm8513 // glyceraldehyde-3-phosphate dehydrogenase pseudogene // 13	Gm8513	0.0913662	-1.30296
10462343	ENSMUST00000065159 // ENSEMBL // Putative uncharacterized protein (Fragment) gen	ENSMUST00000065159 // Gm9895 // predicted gene 9895 // 19 C1|19 // 433237	Gm9895	0.0121198	-1.30278
10408249	---	---		0.26026	-1.30252
10545239	ENSMUST00000103387 // ENSEMBL // cdna:known chromosome:NCBIM37:6:70264889:702654	---		0.183087	-1.30209
10451220	NM_025649 // RefSeq // Mus musculus MAD2L1 binding protein (Mad2l1bp), mRNA. //	NM_025649 // Mad2l1bp // MAD2L1 binding protein // 17 C // 66591 /// ENSMUST0000	Mad2l1bp	0.154599	-1.30188
10476299	---	---		0.492902	-1.30151
10510221	AY140896 // GenBank // Mus musculus endogenous defective Murine leukemia virus L	AY140896 // Gm3579 // predicted gene 3579 // 4 D2.3|4 // 100041932	Gm3579	0.263009	-1.30148
10473217	ENSMUST00000119857 // ENSEMBL // cdna:pseudogene chromosome:NCBIM37:2:80339387:8	---		0.187939	-1.30147
10404895	ENSMUST00000038032 // ENSEMBL // Putative uncharacterized protein gene:ENSMUSG00	ENSMUST00000038032 // 5033430I15Rik // RIKEN cDNA 5033430I15 gene // 13 A5 // 76	5033430I15Rik	0.0643954	-1.30087
10365286	NM_025499 // RefSeq // Mus musculus EP300 interacting inhibitor of differentiati	NM_025499 // Eid3 // EP300 interacting inhibitor of differentiation 3 // 10 C1 /	Eid3	0.246166	-1.30045
10564375	ENSMUST00000083866 // ENSEMBL // ncrna:snRNA chromosome:NCBIM37:7:73264189:73264	---		0.12796	-1.30012
10427603	XR_031132 // RefSeq // PREDICTED: Mus musculus similar to uracil DNA glycosylase	XR_031132 // Gm5210 // glyceraldehyde-3-phosphate dehydrogenase pseudogene // 15	Gm5210	0.0860699	-1.30003
10515536	NM_146152 // RefSeq // Mus musculus importin 13 (Ipo13), mRNA. // chr4 // 100 //	NM_146152 // Ipo13 // importin 13 // 4 D2.1 // 230673 /// ENSMUST00000036156 //	Ipo13	0.0494619	-1.29991
10379820	NM_133360 // RefSeq // Mus musculus acetyl-Coenzyme A carboxylase alpha (Acaca),	NM_133360 // Acaca // acetyl-Coenzyme A carboxylase alpha // 11 C // 107476 ///	Acaca	0.302231	-1.29982
10447594	NM_001166629 // RefSeq // Mus musculus dynein light chain Tctex-type 1A (Dynlt1a	NM_001166629 // Dynlt1a // dynein light chain Tctex-type 1A // 17|17 // 10031087	Dynlt1a	0.0269321	-1.29955
10353460	NM_001160139 // RefSeq // Mus musculus potassium voltage-gated channel, subfamil	NM_001160139 // Kcnq5 // potassium voltage-gated channel, subfamily Q, member 5	Kcnq5	0.382902	-1.29952
10565962	NM_008773 // RefSeq // Mus musculus purinergic receptor P2Y, G-protein coupled 2	NM_008773 // P2ry2 // purinergic receptor P2Y, G-protein coupled 2 // 7 F1 // 18	P2ry2	0.0919002	-1.29943
10506820	ENSMUST00000083365 // ENSEMBL // ncrna:snRNA chromosome:NCBIM37:4:108170649:1081	---		0.21079	-1.29932
10410150	NM_001081129 // RefSeq // Mus musculus contactin associated protein-like 3 (Cntn	NM_001081129 // Cntnap3 // contactin associated protein-like 3 // 13 B3 // 23868	Cntnap3	0.0230811	-1.29905
10526055	NM_008095 // RefSeq // Mus musculus glioblastoma amplified sequence (Gbas), mRNA	NM_008095 // Gbas // glioblastoma amplified sequence // 5 G1.3 // 14467 /// ENSM	Gbas	7.61248e-05	-1.299
10545760	NM_146169 // RefSeq // Mus musculus poly(A) binding protein interacting protein	NM_146169 // Paip2b // poly(A) binding protein interacting protein 2B // 6 C3 //	Paip2b	0.00637167	-1.29734
10437149	---	---		0.0075377	-1.29713
10480414	NM_027728 // RefSeq // Mus musculus enkurin, TRPC channel interacting protein (E	NM_027728 // Enkur // enkurin, TRPC channel interacting protein // 2 A3 // 71233	Enkur	0.0598489	-1.29682
10592471	NM_172768 // RefSeq // Mus musculus GRAM domain containing 1B (Gramd1b), mRNA. /	NM_172768 // Gramd1b // GRAM domain containing 1B // 9 B // 235283 /// ENSMUST00	Gramd1b	0.0732736	-1.2965
10537179	NM_007563 // RefSeq // Mus musculus 2,3-bisphosphoglycerate mutase (Bpgm), mRNA.	NM_007563 // Bpgm // 2,3-bisphosphoglycerate mutase // 6 B1 // 12183 /// ENSMUST	Bpgm	0.0156905	-1.29649
10599997	NM_016985 // RefSeq // Mus musculus myotubularin related protein 1 (Mtmr1), mRNA	NM_016985 // Mtmr1 // myotubularin related protein 1 // X A7.2 // 53332 /// ENSM	Mtmr1	0.125585	-1.29624
10496580	NM_018734 // RefSeq // Mus musculus guanylate binding protein 3 (Gbp3), mRNA. //	NM_018734 // Gbp3 // guanylate binding protein 3 // 3 H1 // 55932 /// ENSMUST000	Gbp3	0.501729	-1.29618
10516765	NM_172702 // RefSeq // Mus musculus serine incorporator 2 (Serinc2), mRNA. // ch	NM_172702 // Serinc2 // serine incorporator 2 // 4 D2.2 // 230779 /// BC031720 /	Serinc2	0.0877917	-1.29615
10606217	NM_009592 // RefSeq // Mus musculus ATP-binding cassette, sub-family B (MDR/TAP)	NM_009592 // Abcb7 // ATP-binding cassette, sub-family B (MDR/TAP), member 7 //	Abcb7	0.00482437	-1.29608
10389786	NM_172563 // RefSeq // Mus musculus hepatic leukemia factor (Hlf), mRNA. // chr1	NM_172563 // Hlf // hepatic leukemia factor // 11 C-D|11 52.0 cM // 217082 /// E	Hlf	0.0651806	-1.2952
10509463	NM_172703 // RefSeq // Mus musculus eukaryotic translation initiation factor 4 g	NM_172703 // Eif4g3 // eukaryotic translation initiation factor 4 gamma, 3 // 4	Eif4g3	0.0283373	-1.29514
10546812	ENSMUST00000053559 // ENSEMBL // Putative uncharacterized protein gene:ENSMUSG00	ENSMUST00000053559 // 5031434C07Rik // RIKEN cDNA 5031434C07 gene // 6 E3 // 319	5031434C07Rik	0.137403	-1.29454
10462390	NM_021893 // RefSeq // Mus musculus CD274 antigen (Cd274), mRNA. // chr19 // 100	NM_021893 // Cd274 // CD274 antigen // 19 C2 // 60533 /// ENSMUST00000016640 //	Cd274	0.322423	-1.29447
10483110	NM_027835 // RefSeq // Mus musculus interferon induced with helicase C domain 1	NM_027835 // Ifih1 // interferon induced with helicase C domain 1 // 2 C3 // 715	Ifih1	0.366036	-1.29438
10358658	NM_001024720 // RefSeq // Mus musculus hemicentin 1 (Hmcn1), mRNA. // chr1 // 10	NM_001024720 // Hmcn1 // hemicentin 1 // 1 G1 // 545370 /// ENSMUST00000074783 /	Hmcn1	0.210867	-1.29401
10442254	ENSMUST00000050900 // ENSEMBL // cdna:pseudogene chromosome:NCBIM37:17:21945153:	---		0.178209	-1.29385
10523231	NM_181728 // RefSeq // Mus musculus ADP-ribosyltransferase 3 (Art3), mRNA. // ch	NM_181728 // Art3 // ADP-ribosyltransferase 3 // 5 E2|5 52.0 cM // 109979 /// EN	Art3	0.00261109	-1.29371
10593361	NM_001134902 // RefSeq // Mus musculus expressed sequence AU019823 (AU019823), t	NM_001134902 // AU019823 // expressed sequence AU019823 // 9 A5.3 // 270156 ///	AU019823	0.0452482	-1.2929
10559784	NM_146385 // RefSeq // Mus musculus olfactory receptor 1347 (Olfr1347), mRNA. //	NM_146385 // Olfr1347 // olfactory receptor 1347 // 7 A1 // 258383 /// ENSMUST00	Olfr1347	0.0504729	-1.29259
10371176	NM_008688 // RefSeq // Mus musculus nuclear factor I/C (Nfic), transcript varian	NM_008688 // Nfic // nuclear factor I/C // 10 C1|10 43.0 cM // 18029 /// NM_0267	Nfic	0.0522374	-1.2923
10505749	NM_001081014 // RefSeq // Mus musculus DENN/MADD domain containing 4C (Dennd4c),	NM_001081014 // Dennd4c // DENN/MADD domain containing 4C // 4 C4 // 329877 ///	Dennd4c	0.112359	-1.2921
10543785	AB041803 // GenBank // Mus musculus brain cDNA, clone MNCb-1768. // chr6 // 100	AB041803 // AB041803 // cDNA sequence AB041803 // 6 A3.3 // 232685 /// ENSMUST00	AB041803	0.221495	-1.29187
10549108	NM_021041 // RefSeq // Mus musculus ATP-binding cassette, sub-family C (CFTR/MRP	NM_021041 // Abcc9 // ATP-binding cassette, sub-family C (CFTR/MRP), member 9 //	Abcc9	0.042631	-1.29168
10582229	ENSMUST00000059018 // ENSEMBL // Putative uncharacterized protein gene:ENSMUSG00	ENSMUST00000059018 // 1110003O08Rik // RIKEN cDNA 1110003O08 gene // 8 E1 // 762	1110003O08Rik	0.0643219	-1.29159
10567546	NM_016669 // RefSeq // Mus musculus crystallin, mu (Crym), mRNA. // chr7 // 100	NM_016669 // Crym // crystallin, mu // 7 F2|7 55.0 cM // 12971 /// ENSMUST000000	Crym	0.0192523	-1.29155
10549530	AK142092 // GenBank HTC // Mus musculus 12 days embryo eyeball cDNA, RIKEN full-	---		0.0884986	-1.29155
10527483	NM_001081431 // RefSeq // Mus musculus zinc finger protein 498 (Zfp498), mRNA. /	NM_001081431 // Zfp498 // zinc finger protein 498 // 5 G2 // 666311 /// ENSMUST0	Zfp498	0.0530975	-1.29131
10474239	ENSMUST00000100754 // ENSEMBL // similar to Glyceraldehyde-3-phosphate dehydroge	ENSMUST00000100754 // Gm2606 // glyceraldehyde-3-phosphate dehydrogenase pseudog	Gm2606	0.000584337	-1.29115
10430861	NM_001104531 // RefSeq // Mus musculus cytochrome P450, family 2, subfamily d, p	NM_001104531 // Cyp2d11 // cytochrome P450, family 2, subfamily d, polypeptide 1	Cyp2d11	0.00159778	-1.29105
10365482	NM_011595 // RefSeq // Mus musculus tissue inhibitor of metalloproteinase 3 (Tim	NM_011595 // Timp3 // tissue inhibitor of metalloproteinase 3 // 10 C1-D1|10 47.	Timp3	0.0553545	-1.29073
10345546	XR_032810 // RefSeq // PREDICTED: Mus musculus hypothetical protein LOC100046859	XR_032810 // Vwa3b // von Willebrand factor A domain containing 3B // 1 B // 708	Vwa3b	0.0154353	-1.29054
10374450	ENSMUST00000120961 // ENSEMBL // cdna:pseudogene chromosome:NCBIM37:11:19283688:	XR_033115 // Gm12026 // predicted gene 12026 // 11 A3.1 // 635455	Gm12026	0.100713	-1.29017
10359861	NM_025569 // RefSeq // Mus musculus microsomal glutathione S-transferase 3 (Mgst	NM_025569 // Mgst3 // microsomal glutathione S-transferase 3 // 1 H2 // 66447 //	Mgst3	0.155565	-1.28998
10502196	NM_026724 // RefSeq // Mus musculus ribosomal protein L34 (Rpl34), transcript va	NM_026724 // Rpl34 // ribosomal protein L34 // 3 G3 // 68436 /// NM_001005859 //	Rpl34	0.0895585	-1.28997
10466298	NM_146687 // RefSeq // Mus musculus olfactory receptor 1436 (Olfr1436), mRNA. //	NM_146687 // Olfr1436 // olfactory receptor 1436 // --- // 258682 /// ENSMUST000	Olfr1436	0.0710468	-1.28992
10437942	NM_023585 // RefSeq // Mus musculus ubiquitin-conjugating enzyme E2 variant 2 (U	NM_023585 // Ube2v2 // ubiquitin-conjugating enzyme E2 variant 2 // 16 A1 // 706	Ube2v2	0.216715	-1.28971
10566514	NM_025369 // RefSeq // Mus musculus mitochondrial ribosomal protein S36 (Mrps36)	NM_025369 // Mrps36 // mitochondrial ribosomal protein S36 // 13 D1 // 66128 ///	Mrps36	0.0094371	-1.2897
10492452	GENSCAN00000018345 // ENSEMBL // cdna:Genscan chromosome:NCBIM37:3:66490198:6649	---		0.322813	-1.28953
10455457	NM_010935 // RefSeq // Mus musculus neuropeptide Y receptor Y6 (Npy6r), mRNA. //	NM_010935 // Npy6r // neuropeptide Y receptor Y6 // 18 B3|18 21.0 cM // 18169 //	Npy6r	0.446898	-1.2893
10472181	NM_172855 // RefSeq // Mus musculus UDP-N-acetyl-alpha-D-galactosamine:polypepti	NM_172855 // Galnt5 // UDP-N-acetyl-alpha-D-galactosamine:polypeptide N-acetylga	Galnt5	0.415307	-1.28925
10552260	ENSMUST00000093553 // ENSEMBL // ncrna:snRNA chromosome:NCBIM37:7:46539399:46539	---		0.119887	-1.28863
10361267	---	---		0.238643	-1.28851
10507110	AK080459 // GenBank HTC // Mus musculus 7 days neonate cerebellum cDNA, RIKEN fu	---		0.013323	-1.28844
10457729	GENSCAN00000030634 // ENSEMBL // cdna:Genscan chromosome:NCBIM37:18:20707088:207	ENSMUST00000025187 // Dsc1 // desmocollin 1 // 18 A2 // 13505 /// ENSMUST0000002	Dsc1	0.0549466	-1.28837
10489532	NM_001161806 // RefSeq // Mus musculus WAP four-disulfide core domain 11 (Wfdc11	NM_001161806 // Wfdc11 // WAP four-disulfide core domain 11 // 2 H3 // 629761 //	Wfdc11	0.0837634	-1.28815
10572613	NM_053162 // RefSeq // Mus musculus mitochondrial ribosomal protein L34 (Mrpl34)	NM_053162 // Mrpl34 // mitochondrial ribosomal protein L34 // 8 B3.3|8 33.5 cM /	Mrpl34	0.217125	-1.28706
10483761	ENSMUST00000119237 // ENSEMBL // cdna:pseudogene chromosome:NCBIM37:2:73797726:7	XR_032757 // Gm13668 // glyceraldehyde-3-phosphate dehydrogenase pseudogene // 2	Gm13668	0.154309	-1.2865
10551102	BC147639 // GenBank // Mus musculus proline rich 19, mRNA (cDNA clone MGC:182735	BC147639 // Prr19 // proline rich 19 // 7 A3 // 623131 /// NM_001081294 // Prr19	Prr19	0.0332592	-1.28632
10496001	NM_007686 // RefSeq // Mus musculus complement component factor i (Cfi), mRNA. /	NM_007686 // Cfi // complement component factor i // 3 G3|3 66.6 cM // 12630 ///	Cfi	0.179928	-1.28628
10455780	NM_008084 // RefSeq // Mus musculus glyceraldehyde-3-phosphate dehydrogenase (Ga	NM_008084 // Gapdh // glyceraldehyde-3-phosphate dehydrogenase // 6 F2 // 14433	Gapdh	0.00020682	-1.28599
10406456	AY512938 // GenBank HTC // Mus musculus clone NIA:H4075D09 unknown mRNA. // chr1	AY512938 // AY512938 // cDNA sequence AY512938 // --- // 791388	AY512938	0.102108	-1.28582
10495625	NM_170778 // RefSeq // Mus musculus dihydropyrimidine dehydrogenase (Dpyd), mRNA	NM_170778 // Dpyd // dihydropyrimidine dehydrogenase // 3 G1 // 99586 /// ENSMUS	Dpyd	0.035345	-1.28579
10458992	NM_029909 // RefSeq // Mus musculus RIKEN cDNA C330018D20 gene (C330018D20Rik),	NM_029909 // C330018D20Rik // RIKEN cDNA C330018D20 gene // 18 D3 // 77422 /// E	C330018D20Rik	0.234833	-1.28565
10461921	NM_026120 // RefSeq // Mus musculus RIKEN cDNA 2410127L17 gene (2410127L17Rik),	NM_026120 // 2410127L17Rik // RIKEN cDNA 2410127L17 gene // 19 E1|19 // 67383 //	2410127L17Rik	0.0368942	-1.28559
10484762	NM_001005227 // RefSeq // Mus musculus olfactory receptor 1200 (Olfr1200), mRNA.	NM_001005227 // Olfr1200 // olfactory receptor 1200 // 2 E1 // 257887 /// NM_001	Olfr1200	0.0860262	-1.28543
10393614	NM_013926 // RefSeq // Mus musculus chromobox homolog 8 (Drosophila Pc class) (C	NM_013926 // Cbx8 // chromobox homolog 8 (Drosophila Pc class) // 11 E2 // 30951	Cbx8	0.0355427	-1.28529
10561561	NM_009109 // RefSeq // Mus musculus ryanodine receptor 1, skeletal muscle (Ryr1)	NM_009109 // Ryr1 // ryanodine receptor 1, skeletal muscle // 7 A2-B3|7 10.0 cM	Ryr1	0.0693678	-1.28527
10355341	GENSCAN00000043398 // ENSEMBL // cdna:Genscan chromosome:NCBIM37:1:71201815:7131	---		0.0489728	-1.28519
10349634	ENSMUST00000097584 // ENSEMBL // cdna:known chromosome:NCBIM37:1:133212965:13321	---		0.020966	-1.28517
10492522	NM_001113421 // RefSeq // Mus musculus schwannomin interacting protein 1 (Schip1	NM_001113421 // Schip1 // schwannomin interacting protein 1 // 3 E2 // 30953 ///	Schip1	0.00758374	-1.28515
10591620	NM_177030 // RefSeq // Mus musculus dedicator of cytokinesis 6 (Dock6), mRNA. //	NM_177030 // Dock6 // dedicator of cytokinesis 6 // 9 A3 // 319899 /// ENSMUST00	Dock6	0.017373	-1.28508
10566168	NM_147073 // RefSeq // Mus musculus olfactory receptor 33 (Olfr33), mRNA. // chr	NM_147073 // Olfr33 // olfactory receptor 33 // 7 E3 // 18332 /// ENSMUST0000008	Olfr33	0.175755	-1.28467
10399459	ENSMUST00000101960 // ENSEMBL // ncrna:snRNA chromosome:NCBIM37:12:13497315:1349	---		0.27758	-1.28449
10348983	GENSCAN00000024402 // ENSEMBL // cdna:Genscan chromosome:NCBIM37:1:104415995:104	---		0.0712214	-1.28436
10542834	NM_001034903 // RefSeq // Mus musculus predicted gene 5887 (Gm5887), mRNA. // ch	NM_001034903 // Gm5887 // predicted gene 5887 // 6 G3|6 // 545893 /// ENSMUST000	Gm5887	0.202621	-1.28377
10406361	---	---		0.0792757	-1.28275
10472128	NM_022989 // RefSeq // Mus musculus ADP-ribosylation factor-like 6 interacting p	NM_022989 // Arl6ip6 // ADP-ribosylation factor-like 6 interacting protein 6 //	Arl6ip6	0.156255	-1.28275
10375123	ENSMUST00000101381 // ENSEMBL // Putative uncharacterized protein (Fragment) gen	ENSMUST00000101381 // C530030P08Rik // RIKEN cDNA C530030P08 gene // --- // 9773	C530030P08Rik	0.122007	-1.28246
10556487	BC150970 // GenBank // Mus musculus RIKEN cDNA A630005I04 gene, mRNA (cDNA clone	---		0.0203	-1.28208
10569456	ENSMUST00000083184 // ENSEMBL // ncrna:snoRNA chromosome:NCBIM37:7:150717299:150	---		0.0419381	-1.28191
10421269	NM_011366 // RefSeq // Mus musculus sorbin and SH3 domain containing 3 (Sorbs3),	NM_011366 // Sorbs3 // sorbin and SH3 domain containing 3 // 14 D2|14 34.5 cM //	Sorbs3	0.0338482	-1.28157
10507477	ENSMUST00000093725 // ENSEMBL // ncrna:snRNA chromosome:NCBIM37:4:116883449:1168	---		0.157866	-1.28155
10584741	NM_008063 // RefSeq // Mus musculus solute carrier family 37 (glucose-6-phosphat	NM_008063 // Slc37a4 // solute carrier family 37 (glucose-6-phosphate transporte	Slc37a4	0.006878	-1.2812
10375173	ENSMUST00000082643 // ENSEMBL // ncrna:snRNA chromosome:NCBIM37:11:34712519:3471	---		0.111163	-1.28117
10382980	NM_009304 // RefSeq // Mus musculus synaptogyrin 2 (Syngr2), mRNA. // chr11 // 1	NM_009304 // Syngr2 // synaptogyrin 2 // 11 E2 // 20973 /// ENSMUST00000026649 /	Syngr2	0.0662112	-1.28108
10367120	NR_030442 // RefSeq // Mus musculus microRNA 677 (Mir677), microRNA. // chr10 //	NR_030442 // Mir677 // microRNA 677 // --- // 751518	Mir677	0.368292	-1.28098
10482030	NM_013515 // RefSeq // Mus musculus stomatin (Stom), mRNA. // chr2 // 100 // 100	NM_013515 // Stom // stomatin // 2 B-C1|2 24.0 cM // 13830 /// ENSMUST0000002824	Stom	0.183333	-1.28093
10498952	NM_021896 // RefSeq // Mus musculus guanylate cyclase 1, soluble, alpha 3 (Gucy1	NM_021896 // Gucy1a3 // guanylate cyclase 1, soluble, alpha 3 // 3 E3 // 60596 /	Gucy1a3	0.140052	-1.28043
10489299	ENSMUST00000121506 // ENSEMBL // cdna:pseudogene chromosome:NCBIM37:2:161080195:	---		0.0235888	-1.28038
10402994	ENSMUST00000095374 // ENSEMBL // cdna:known chromosome:NCBIM37:12:114908141:1149	---		0.119461	-1.28015
10532150	NM_026062 // RefSeq // Mus musculus family with sequence similarity 69, member A	NM_026062 // Fam69a // family with sequence similarity 69, member A // 5 E5|5 //	Fam69a	0.189112	-1.27952
10413826	NM_145460 // RefSeq // Mus musculus oxidoreductase NAD-binding domain containing	NM_145460 // Oxnad1 // oxidoreductase NAD-binding domain containing 1 // 14 B //	Oxnad1	0.158171	-1.27936
10516602	NM_080442 // RefSeq // Mus musculus testis-specific serine kinase 3 (Tssk3), mRN	NM_080442 // Tssk3 // testis-specific serine kinase 3 // 4 D2.3 // 58864 /// ENS	Tssk3	0.0625461	-1.27893
10459768	ENSMUST00000104158 // ENSEMBL // ncrna:misc_RNA chromosome:NCBIM37:18:74938215:7	---		0.0977507	-1.27884
10453764	GENSCAN00000039589 // ENSEMBL // cdna:Genscan chromosome:NCBIM37:18:9916923:9917	---		0.235473	-1.27867
10490244	ENSMUST00000122218 // ENSEMBL // similar to novel KRAB box and zinc finger, C2H2	ENSMUST00000122218 // Gm2049 // predicted gene 2049 // 2 H4|2 // 100039109 /// E	Gm2049	0.00109613	-1.27837
10490271	ENSMUST00000122218 // ENSEMBL // similar to novel KRAB box and zinc finger, C2H2	ENSMUST00000122218 // Gm2049 // predicted gene 2049 // 2 H4|2 // 100039109 /// E	Gm2049	0.00109613	-1.27837
10504912	ENSMUST00000082848 // ENSEMBL // ncrna:snRNA chromosome:NCBIM37:4:49302170:49302	---		0.521127	-1.27829
10358389	NM_009061 // RefSeq // Mus musculus regulator of G-protein signaling 2 (Rgs2), m	NM_009061 // Rgs2 // regulator of G-protein signaling 2 // 1 F|1 78.0 cM // 1973	Rgs2	0.0916362	-1.27827
10451167	NM_198167 // RefSeq // Mus musculus transmembrane protein 63b (Tmem63b), mRNA. /	NM_198167 // Tmem63b // transmembrane protein 63b // 17 B3 // 224807 /// ENSMUST	Tmem63b	0.156976	-1.27827
10416734	ENSMUST00000083993 // ENSEMBL // ncrna:snRNA chromosome:NCBIM37:14:99023409:9902	---		0.00570612	-1.27808
10344637	NM_133826 // RefSeq // Mus musculus ATPase, H+ transporting, lysosomal V1 subuni	NM_133826 // Atp6v1h // ATPase, H+ transporting, lysosomal V1 subunit H // 1 A1	Atp6v1h	0.108618	-1.27722
10384493	NM_008084 // RefSeq // Mus musculus glyceraldehyde-3-phosphate dehydrogenase (Ga	NM_008084 // Gapdh // glyceraldehyde-3-phosphate dehydrogenase // 6 F2 // 14433	Gapdh	0.00174795	-1.27717
10499906	NM_008574 // RefSeq // Mus musculus sperm mitochondria-associated cysteine-rich	NM_008574 // Smcp // sperm mitochondria-associated cysteine-rich protein // 3 F1	Smcp	0.0348535	-1.27703
10371916	ENSMUST00000067705 // ENSEMBL // 4930485B16Rik protein (Fragment) gene:ENSMUSG00	ENSMUST00000067705 // 4930485B16Rik // RIKEN cDNA 4930485B16 gene // 10 C2 // 38	4930485B16Rik	0.0350041	-1.27697
10392364	NM_007582 // RefSeq // Mus musculus calcium channel, voltage-dependent, gamma su	NM_007582 // Cacng1 // calcium channel, voltage-dependent, gamma subunit 1 // 11	Cacng1	0.181526	-1.27695
10377763	NM_007493 // RefSeq // Mus musculus asialoglycoprotein receptor 2 (Asgr2), mRNA.	NM_007493 // Asgr2 // asialoglycoprotein receptor 2 // 11 B3|11 37.0 cM // 11890	Asgr2	0.00761474	-1.27669
10499748	NM_027015 // RefSeq // Mus musculus ribosomal protein S27 (Rps27), mRNA. // chr3	NM_027015 // Rps27 // ribosomal protein S27 // 3 F1 // 57294 /// BC048352 // Rps	Rps27	0.153334	-1.27663
10593751	NM_145229 // RefSeq // Mus musculus cDNA sequence AY074887 (AY074887), mRNA. //	NM_145229 // AY074887 // cDNA sequence AY074887 // 9 B // 246735 /// ENSMUST0000	AY074887	0.00723083	-1.27643
10535575	ENSMUST00000121256 // ENSEMBL // cdna:pseudogene chromosome:NCBIM37:5:145484496:	XM_917300 // Gm6272 // predicted pseudogene 6272 // 5 G2 // 621967	Gm6272	0.121496	-1.27642
10411722	NM_025369 // RefSeq // Mus musculus mitochondrial ribosomal protein S36 (Mrps36)	NM_025369 // Mrps36 // mitochondrial ribosomal protein S36 // 13 D1 // 66128 ///	Mrps36	0.000444993	-1.27638
10509557	ENSMUST00000062902 // ENSEMBL // MCG140451 gene:ENSMUSG00000046109 // chr4 // 10	ENSMUST00000062902 // AB041806 // hypothetical protein, MNCb-2457 // 4 D3 // 582	AB041806	0.00948431	-1.27623
10439915	ENSMUST00000082577 // ENSEMBL // ncrna:snoRNA chromosome:NCBIM37:16:53404199:534	---		0.14507	-1.27622
10528877	NM_020295 // RefSeq // Mus musculus limb region 1 (Lmbr1), mRNA. // chr5 // 100	NM_020295 // Lmbr1 // limb region 1 // 5 B1|5 15.8 cM // 56873 /// ENSMUST000000	Lmbr1	0.150234	-1.2762
10520513	NM_175675 // RefSeq // Mus musculus RIKEN cDNA 4930471M23 gene (4930471M23Rik),	NM_175675 // 4930471M23Rik // RIKEN cDNA 4930471M23 gene // 5 B1 // 74919 /// EN	4930471M23Rik	0.118101	-1.27579
10493896	NM_025501 // RefSeq // Mus musculus late cornified envelope 3B (Lce3b), mRNA. //	NM_025501 // Lce3b // late cornified envelope 3B // 3 F1 // 66344 /// ENSMUST000	Lce3b	0.0190415	-1.27551
10477122	NM_176950 // RefSeq // Mus musculus defensin beta 20 (Defb20), mRNA. // chr2 //	NM_176950 // Defb20 // defensin beta 20 // 2 H1 // 319579 /// ENSMUST00000109836	Defb20	0.0973181	-1.27551
10479228	NM_001177399 // RefSeq // Mus musculus ethanol induced 1 (Etohi1), transcript va	NM_001177399 // Etohi1 // ethanol induced 1 // 2 H4 // 626848 /// NM_001177400 /	Etohi1	0.215245	-1.27536
10379838	ENSMUST00000100684 // ENSEMBL // Putative uncharacterized protein (Fragment) gen	ENSMUST00000100684 // Gm10374 // predicted gene 10374 // --- // 100191074	Gm10374	0.0746599	-1.27533
10583920	NM_026189 // RefSeq // Mus musculus endonuclease/exonuclease/phosphatase family	NM_026189 // Eepd1 // endonuclease/exonuclease/phosphatase family domain contain	Eepd1	0.108657	-1.27524
10392152	NM_133199 // RefSeq // Mus musculus sodium channel, voltage-gated, type IV, alph	NM_133199 // Scn4a // sodium channel, voltage-gated, type IV, alpha // 11 E1|11	Scn4a	0.114603	-1.27481
10444244	NM_013683 // RefSeq // Mus musculus transporter 1, ATP-binding cassette, sub-fam	NM_013683 // Tap1 // transporter 1, ATP-binding cassette, sub-family B (MDR/TAP)	Tap1	0.297697	-1.2748
10536141	NM_026017 // RefSeq // Mus musculus Dullard homolog (Xenopus laevis) (Dullard),	NM_026017 // Dullard // Dullard homolog (Xenopus laevis) // 11 B4 // 67181 /// B	Dullard	0.13197	-1.27461
10562627	NM_026017 // RefSeq // Mus musculus Dullard homolog (Xenopus laevis) (Dullard),	NM_026017 // Dullard // Dullard homolog (Xenopus laevis) // 11 B4 // 67181 /// B	Dullard	0.13197	-1.27461
10433278	NM_023646 // RefSeq // Mus musculus DnaJ (Hsp40) homolog, subfamily A, member 3	NM_023646 // Dnaja3 // DnaJ (Hsp40) homolog, subfamily A, member 3 // 16 A1|16 2	Dnaja3	0.0474907	-1.27447
10349174	NM_011459 // RefSeq // Mus musculus serine (or cysteine) peptidase inhibitor, cl	NM_011459 // Serpinb8 // serine (or cysteine) peptidase inhibitor, clade B, memb	Serpinb8	0.126175	-1.27409
10350090	NM_026024 // RefSeq // Mus musculus ubiquitin-conjugating enzyme E2T (putative)	NM_026024 // Ube2t // ubiquitin-conjugating enzyme E2T (putative) // 1 E4 // 671	Ube2t	0.0250931	-1.27408
10426180	NM_026813 // RefSeq // Mus musculus SAPS domain family, member 2 (Saps2), transc	NM_026813 // Saps2 // SAPS domain family, member 2 // 15 F1 // 71474 /// NM_0278	Saps2	0.0138219	-1.27399
10588849	NM_177275 // RefSeq // Mus musculus adhesion molecule with Ig like domain 3 (Ami	NM_177275 // Amigo3 // adhesion molecule with Ig like domain 3 // 9 F2 // 320844	Amigo3	0.102624	-1.27398
10447591	NM_010240 // RefSeq // Mus musculus ferritin light chain 1 (Ftl1), mRNA. // chr1	NM_010240 // Ftl1 // ferritin light chain 1 // 7 B4 // 14325 /// BC150761 // Ftl	Ftl1	0.426499	-1.2737
10412909	NM_010191 // RefSeq // Mus musculus farnesyl diphosphate farnesyl transferase 1	NM_010191 // Fdft1 // farnesyl diphosphate farnesyl transferase 1 // 14 D1|14 3.	Fdft1	0.0328119	-1.27361
10421172	NM_026331 // RefSeq // Mus musculus solute carrier family 25, member 37 (Slc25a3	NM_026331 // Slc25a37 // solute carrier family 25, member 37 // 14 D2 // 67712 /	Slc25a37	0.0670575	-1.27335
10504652	NM_198660 // RefSeq // Mus musculus RIKEN cDNA E230008N13 gene (E230008N13Rik),	NM_198660 // E230008N13Rik // RIKEN cDNA E230008N13 gene // 4 B1 // 381522	E230008N13Rik	0.000793491	-1.27303
10514187	---	---		0.0935916	-1.27295
10417972	NM_178597 // RefSeq // Mus musculus calcium/calmodulin-dependent protein kinase	NM_178597 // Camk2g // calcium/calmodulin-dependent protein kinase II gamma // 1	Camk2g	0.0705558	-1.27293
10575153	NM_025558 // RefSeq // Mus musculus cytochrome b5 type B (Cyb5b), nuclear gene e	NM_025558 // Cyb5b // cytochrome b5 type B // 8 D2 // 66427 /// ENSMUST000000344	Cyb5b	0.0711421	-1.27288
10555736	NM_147093 // RefSeq // Mus musculus olfactory receptor 558 (Olfr558), mRNA. // c	NM_147093 // Olfr558 // olfactory receptor 558 // --- // 259097 /// ENSMUST00000	Olfr558	0.172444	-1.27283
10576797	ENSMUST00000098958 // ENSEMBL // cdna:pseudogene chromosome:NCBIM37:8:3842096:38	XM_001473582 // Gm7381 // Wilms' tumour 1-associating protein pseudogene // 8 A1	Gm7381	0.018812	-1.27277
10562639	NM_008084 // RefSeq // Mus musculus glyceraldehyde-3-phosphate dehydrogenase (Ga	NM_008084 // Gapdh // glyceraldehyde-3-phosphate dehydrogenase // 6 F2 // 14433	Gapdh	0.000170166	-1.27247
10362904	NM_130892 // RefSeq // Mus musculus reticulon 4 interacting protein 1 (Rtn4ip1),	NM_130892 // Rtn4ip1 // reticulon 4 interacting protein 1 // 10 B2|10 29.0 cM //	Rtn4ip1	0.197949	-1.27183
10565900	BC096037 // GenBank // Mus musculus RIKEN cDNA D630004N19 gene, mRNA (cDNA clone	BC096037 // D630004N19Rik // RIKEN cDNA D630004N19 gene // 7 E2 // 402747 /// EN	D630004N19Rik	0.0910775	-1.27156
10493726	NM_201407 // RefSeq // Mus musculus DENN/MADD domain containing 4B (Dennd4b), mR	NM_201407 // Dennd4b // DENN/MADD domain containing 4B // 3 F1 // 229541 /// ENS	Dennd4b	0.0109753	-1.2712
10608600	GENSCAN00000016229 // ENSEMBL // cdna:Genscan supercontig:NCBIM37:NT_161937:6841	---		0.0135025	-1.27106
10593490	NR_023357 // RefSeq // Mus musculus predicted gene 6981 (Gm6981), non-coding RNA	NR_023357 // Gm6981 // glyceraldehyde-3-phosphate dehydrogenase pseudogene // 9	Gm6981	0.00961281	-1.271
10440708	XM_925382 // RefSeq // PREDICTED: Mus musculus predicted gene, EG621595, transcr	XM_925382 // Krtap19-7 // keratin associated protein 19-7 // 16 C3.3 // 621595	Krtap19-7	0.0459943	-1.27079
10595909	GENSCAN00000012934 // ENSEMBL // cdna:Genscan chromosome:NCBIM37:9:98773479:9877	---		0.0644113	-1.2706
10555303	NM_027629 // RefSeq // Mus musculus phosphoglucomutase 2-like 1 (Pgm2l1), mRNA.	NM_027629 // Pgm2l1 // phosphoglucomutase 2-like 1 // 7 F1 // 70974 /// ENSMUST0	Pgm2l1	0.0407731	-1.27041
10551554	NM_023637 // RefSeq // Mus musculus seryl-aminoacyl-tRNA synthetase 2 (Sars2), m	NM_023637 // Sars2 // seryl-aminoacyl-tRNA synthetase 2 // 7 A3|7 9.5 cM // 7198	Sars2	0.00298521	-1.27024
10591628	NM_177030 // RefSeq // Mus musculus dedicator of cytokinesis 6 (Dock6), mRNA. //	NM_177030 // Dock6 // dedicator of cytokinesis 6 // 9 A3 // 319899 /// ENSMUST00	Dock6	0.104506	-1.26982
10410959	NM_025770 // RefSeq // Mus musculus autophagy-related 10 (yeast) (Atg10), mRNA.	NM_025770 // Atg10 // autophagy-related 10 (yeast) // 13 C3 // 66795 /// ENSMUST	Atg10	0.0308194	-1.26978
10567498	XM_355934 // RefSeq // PREDICTED: Mus musculus dynein, axonemal, heavy chain 3 (	XM_355934 // Dnahc3 // dynein, axonemal, heavy chain 3 // 7 F2 // 381917	Dnahc3	0.103697	-1.2697
10454828	AY223547 // GenBank // Mus musculus prenatal alcohol-1 mRNA, complete cds. // ch	AY223547 // Pnet-ps // prenatal ethanol induced mRNA, pseudogene // 18 B2 // 448	Pnet-ps	0.353104	-1.26956
10551162	NM_025504 // RefSeq // Mus musculus ATP5S-like (Atp5sl), mRNA. // chr7 // 100 //	NM_025504 // Atp5sl // ATP5S-like // 7 A3 // 66349 /// ENSMUST00000085953 // Atp	Atp5sl	0.167507	-1.26935
10434281	ENSMUST00000074116 // ENSEMBL // hypothetical protein gene:ENSMUSG00000060811 //	ENSMUST00000074116 // LOC635992 // similar to ubiquitin-conjugating enzyme E2 va	LOC635992	0.00138	-1.26921
10513143	NM_011207 // RefSeq // Mus musculus protein tyrosine phosphatase, non-receptor t	NM_011207 // Ptpn3 // protein tyrosine phosphatase, non-receptor type 3 // 4 B3	Ptpn3	0.0342167	-1.2691
10458086	AK160850 // GenBank HTC // Mus musculus adult male brain cDNA, RIKEN full-length	XM_001474242 // LOC669999 // hypothetical protein LOC669999 // --- // 669999	LOC669999	0.201462	-1.26892
10434052	NM_011028 // RefSeq // Mus musculus purinergic receptor P2X, ligand-gated ion ch	NM_011028 // P2rx6 // purinergic receptor P2X, ligand-gated ion channel, 6 // 16	P2rx6	0.0182389	-1.26799
10566571	NR_030719 // RefSeq // Mus musculus predicted gene 8979 (Gm8979), non-coding RNA	NR_030719 // Gm8979 // very large inducible GTPase 1 pseudogene // 7 E3 // 66810	Gm8979	0.404143	-1.26797
10429564	NM_010738 // RefSeq // Mus musculus lymphocyte antigen 6 complex, locus A (Ly6a)	NM_010738 // Ly6a // lymphocyte antigen 6 complex, locus A // 15 D3|15 42.7 cM /	Ly6a	0.260159	-1.26795
10451421	NM_027910 // RefSeq // Mus musculus kelch domain containing 3 (Klhdc3), transcri	NM_027910 // Klhdc3 // kelch domain containing 3 // 17 C|17 24.31 cM // 71765 //	Klhdc3	0.105227	-1.26794
10414769	DQ186679 // GenBank // Mus musculus T-cell receptor alpha chain mRNA, complete c	X04330 // Tcra-V8 // T-cell receptor alpha, variable 8 // 14 C2 // 100043322	Tcra-V8	0.0683598	-1.26775
10414876	DQ186679 // GenBank // Mus musculus T-cell receptor alpha chain mRNA, complete c	X04330 // Tcra-V8 // T-cell receptor alpha, variable 8 // 14 C2 // 100043322	Tcra-V8	0.0683598	-1.26775
10537831	NM_146370 // RefSeq // Mus musculus olfactory receptor 47 (Olfr47), mRNA. // chr	NM_146370 // Olfr47 // olfactory receptor 47 // 6 B2.1 // 18346 /// ENSMUST00000	Olfr47	0.021778	-1.26737
10356333	NR_002851 // RefSeq // Mus musculus small nucleolar RNA, C/D box 82 (Snord82), s	NR_002851 // Snord82 // small nucleolar RNA, C/D box 82 // 1 D|1 48.4 cM // 8082	Snord82	0.324805	-1.26733
10361710	NR_033630 // RefSeq // Mus musculus predicted gene 5177 (Gm5177), non-coding RNA	NR_033630 // Gm5177 // glyceraldehyde-3-phosphate dehydrogenase pseudogene // 10	Gm5177	0.00739899	-1.26725
10548679	XR_035024 // RefSeq // PREDICTED: Mus musculus similar to calmodulin (LOC630618)	XR_035024 // Gm7039 // calmodulin 2 pseudogene // 6 G1|6 // 630618	Gm7039	0.0262032	-1.26704
10473641	NM_146343 // RefSeq // Mus musculus olfactory receptor 1265 (Olfr1265), mRNA. //	NM_146343 // Olfr1265 // olfactory receptor 1265 // --- // 258340 /// ENSMUST000	Olfr1265	0.0226954	-1.26679
10354492	ENSMUST00000083258 // ENSEMBL // ncrna:snRNA chromosome:NCBIM37:1:52501280:52501	---		0.0335888	-1.26672
10363735	NM_010118 // RefSeq // Mus musculus early growth response 2 (Egr2), mRNA. // chr	NM_010118 // Egr2 // early growth response 2 // 10 B5|10 35.0 cM // 13654 /// EN	Egr2	0.370342	-1.26665
10390269	NR_033523 // RefSeq // Mus musculus predicted gene 11517 (Gm11517), non-coding R	NR_033523 // Gm11517 // ubiquitin A-52 residue ribosomal protein fusion product	Gm11517	0.211728	-1.26627
10572419	NM_007924 // RefSeq // Mus musculus elongation factor RNA polymerase II (Ell), m	NM_007924 // Ell // elongation factor RNA polymerase II // --- // 13716 /// ENSM	Ell	0.127464	-1.26584
10414697	ENSMUST00000103567 // ENSEMBL // TRAV1 gene:ENSMUSG00000076758 // chr14 // 100 /	---		0.0402294	-1.26583
10468517	NM_010847 // RefSeq // Mus musculus Max interacting protein 1 (Mxi1), transcript	NM_010847 // Mxi1 // Max interacting protein 1 // 19 D|19 49.5 cM // 17859 /// N	Mxi1	0.182461	-1.2658
10468049	NM_020032 // RefSeq // Mus musculus polymerase (DNA directed), lambda (Poll), mR	NM_020032 // Poll // polymerase (DNA directed), lambda // 19 C3 // 56626 /// ENS	Poll	0.0763895	-1.26564
10366405	ENSMUST00000083762 // ENSEMBL // ncrna:snRNA chromosome:NCBIM37:10:114428597:114	---		0.108711	-1.26551
10347970	NM_133781 // RefSeq // Mus musculus calcium binding protein 39 (Cab39), mRNA. //	NM_133781 // Cab39 // calcium binding protein 39 // 1 C5 // 12283 /// ENSMUST000	Cab39	0.00389417	-1.26534
10603887	NM_183185 // RefSeq // Mus musculus zinc finger protein 300 (Zfp300), mRNA. // c	NM_183185 // Zfp300 // zinc finger protein 300 // X A2 // 245368 /// ENSMUST0000	Zfp300	0.0384241	-1.26531
10384566	BC106119 // GenBank // Mus musculus RIKEN cDNA 4833432P19 gene, mRNA (cDNA clone	---		0.208381	-1.26517
10380474	NM_018792 // RefSeq // Mus musculus histone H1-like protein in spermatids 1 (Hil	NM_018792 // Hils1 // histone H1-like protein in spermatids 1 // 11 C // 54388 /	Hils1	0.0162785	-1.26461
10546962	NM_021488 // RefSeq // Mus musculus ghrelin (Ghrl), mRNA. // chr6 // 100 // 100	NM_021488 // Ghrl // ghrelin // 6 E3|6 49.7 cM // 58991 /// ENSMUST00000064993 /	Ghrl	0.0119567	-1.2645
10564570	---	---		0.0675819	-1.26421
10428002	ENSMUST00000075576 // ENSEMBL // Isoform 3 of Ankyrin repeat domain-containing p	ENSMUST00000075576 // Ankrd33b // ankyrin repeat domain 33B // 15 B3.2 // 67434	Ankrd33b	0.337941	-1.26417
10496338	NM_008913 // RefSeq // Mus musculus protein phosphatase 3, catalytic subunit, al	NM_008913 // Ppp3ca // protein phosphatase 3, catalytic subunit, alpha isoform /	Ppp3ca	0.0180772	-1.26406
10398453	NM_001135001 // RefSeq // Mus musculus protein phosphatase 2, regulatory subunit	NM_001135001 // Ppp2r5c // protein phosphatase 2, regulatory subunit B (B56), ga	Ppp2r5c	0.0203505	-1.26375
10526381	NM_008617 // RefSeq // Mus musculus malate dehydrogenase 2, NAD (mitochondrial)	NM_008617 // Mdh2 // malate dehydrogenase 2, NAD (mitochondrial) // 5 G2|5 78.0	Mdh2	0.00405233	-1.26347
10414932	ENSMUST00000103643 // ENSEMBL // 12 kDa protein gene:ENSMUSG00000076831 // chr14	---		0.302718	-1.26323
10450694	NM_010397 // RefSeq // Mus musculus histocompatibility 2, T region locus 22 (H2-	NM_010397 // H2-T22 // histocompatibility 2, T region locus 22 // 17 B1|17 19.74	H2-T22	0.355631	-1.26291
10403046	D14625 // GenBank // Mus musculus mRNA for immunoglobulin gamma-3 heavy chain pr	D14625 // AI324046 // expressed sequence AI324046 // 12 F2 // 380795	AI324046	0.072135	-1.26284
10405835	XR_030893 // RefSeq // PREDICTED: Mus musculus similar to Methylmalonic aciduria	XR_030893 // Gm4935 // methylmalonic aciduria type A pseudogene // 13 B3|13 // 2	Gm4935	0.0268887	-1.26268
10566213	NM_001011854 // RefSeq // Mus musculus olfactory receptor 605 (Olfr605), mRNA. /	NM_001011854 // Olfr605 // olfactory receptor 605 // 7 E3 // 258156 /// ENSMUST0	Olfr605	0.110516	-1.26268
10400304	NM_028133 // RefSeq // Mus musculus EGL nine homolog 3 (C. elegans) (Egln3), mRN	NM_028133 // Egln3 // EGL nine homolog 3 (C. elegans) // 12 C1 // 112407 /// ENS	Egln3	0.487336	-1.2624
10584194	NM_026130 // RefSeq // Mus musculus signal recognition particle receptor ('docki	NM_026130 // Srpr // signal recognition particle receptor ('docking protein') //	Srpr	0.129713	-1.26234
10516481	NM_008120 // RefSeq // Mus musculus gap junction protein, alpha 4 (Gja4), mRNA.	NM_008120 // Gja4 // gap junction protein, alpha 4 // 4 D2.2|4 57.6 cM // 14612	Gja4	0.0697354	-1.26219
10464572	NM_133666 // RefSeq // Mus musculus NADH dehydrogenase (ubiquinone) flavoprotein	NM_133666 // Ndufv1 // NADH dehydrogenase (ubiquinone) flavoprotein 1 // 19 A //	Ndufv1	0.0198746	-1.26205
10575029	ENSMUST00000066875 // ENSEMBL // Putative uncharacterized protein gene:ENSMUSG00	ENSMUST00000066875 // 6030452D12Rik // RIKEN cDNA 6030452D12 gene // 8 D3 // 330	6030452D12Rik	0.155684	-1.2618
10451287	NM_015783 // RefSeq // Mus musculus ISG15 ubiquitin-like modifier (Isg15), mRNA.	NM_015783 // Isg15 // ISG15 ubiquitin-like modifier // 4 E2|4 // 100038882 /// E	Isg15	0.0711136	-1.26152
10501229	NM_010358 // RefSeq // Mus musculus glutathione S-transferase, mu 1 (Gstm1), mRN	NM_010358 // Gstm1 // glutathione S-transferase, mu 1 // 3 F2.3 // 14862 /// ENS	Gstm1	0.246489	-1.2615
10474919	NM_001039223 // RefSeq // Mus musculus predicted gene 14137 (Gm14137), mRNA. //	NM_001039223 // Gm14137 // predicted gene 14137 // 2 E5 // 623781 /// ENSMUST000	Gm14137	0.0543098	-1.2614
10428370	NM_175456 // RefSeq // Mus musculus actin-binding Rho activating protein (Abra),	NM_175456 // Abra // actin-binding Rho activating protein // 15 B3.1 // 223513 /	Abra	0.0580519	-1.26139
10395682	ENSMUST00000077293 // ENSEMBL // hypothetical protein gene:ENSMUSG00000059605 //	ENSMUST00000077293 // Gm5785 // predicted gene 5785 // 12 C1 // 544864	Gm5785	0.159988	-1.26129
10384579	NM_139297 // RefSeq // Mus musculus UDP-glucose pyrophosphorylase 2 (Ugp2), mRNA	NM_139297 // Ugp2 // UDP-glucose pyrophosphorylase 2 // 11 A3.1|11 12.0 cM // 21	Ugp2	0.0404571	-1.2612
10572085	NM_008673 // RefSeq // Mus musculus N-acetyl transferase 1 (Nat1), mRNA. // chr8	NM_008673 // Nat1 // N-acetyl transferase 1 // 8 B3.1|8 31.0 cM // 17960 /// ENS	Nat1	0.380617	-1.26113
10574488	NM_001024606 // RefSeq // Mus musculus pyruvate dehyrogenase phosphatase catalyt	NM_001024606 // Pdp2 // pyruvate dehyrogenase phosphatase catalytic subunit 2 //	Pdp2	0.0933462	-1.26097
10402659	NM_175207 // RefSeq // Mus musculus ankyrin repeat domain 9 (Ankrd9), mRNA. // c	NM_175207 // Ankrd9 // ankyrin repeat domain 9 // 12 F1 // 74251 /// ENSMUST0000	Ankrd9	0.0231758	-1.26046
10369911	BC118613 // GenBank // Mus musculus RIKEN cDNA 1110038D17 gene, mRNA (cDNA clone	BC118613 // 1110038D17Rik // RIKEN cDNA 1110038D17 gene // 10 C1 // 68778 /// EN	1110038D17Rik	0.0348098	-1.2603
10432852	NM_008473 // RefSeq // Mus musculus keratin 1 (Krt1), mRNA. // chr15 // 100 // 1	NM_008473 // Krt1 // keratin 1 // 15 F3|15 58.81 cM // 16678 /// ENSMUST00000023	Krt1	0.0444602	-1.26014
10351963	NM_146714 // RefSeq // Mus musculus olfactory receptor 248 (Olfr248), mRNA. // c	NM_146714 // Olfr248 // olfactory receptor 248 // --- // 258709 /// ENSMUST00000	Olfr248	0.0411997	-1.2598
10444890	NM_133662 // RefSeq // Mus musculus immediate early response 3 (Ier3), mRNA. //	NM_133662 // Ier3 // immediate early response 3 // 17 B1 // 15937 /// ENSMUST000	Ier3	0.0606825	-1.25964
10536353	NM_010057 // RefSeq // Mus musculus distal-less homeobox 6 (Dlx6), mRNA. // chr6	NM_010057 // Dlx6 // distal-less homeobox 6 // 6 A1|6 2.0 cM // 13396 /// ENSMUS	Dlx6	0.00516694	-1.25937
10400742	NM_145443 // RefSeq // Mus musculus L-2-hydroxyglutarate dehydrogenase (L2hgdh),	NM_145443 // L2hgdh // L-2-hydroxyglutarate dehydrogenase // 12 C2 // 217666 ///	L2hgdh	0.0985064	-1.2593
10436945	NM_017391 // RefSeq // Mus musculus solute carrier family 5 (inositol transporte	NM_017391 // Slc5a3 // solute carrier family 5 (inositol transporters), member 3	Slc5a3	0.247095	-1.25921
10445293	NM_013737 // RefSeq // Mus musculus phospholipase A2, group VII (platelet-activa	NM_013737 // Pla2g7 // phospholipase A2, group VII (platelet-activating factor a	Pla2g7	0.0528079	-1.25913
10475211	NM_025475 // RefSeq // Mus musculus HAUS augmin-like complex, subunit 2 (Haus2),	NM_025475 // Haus2 // HAUS augmin-like complex, subunit 2 // 2 F1 // 66296 /// E	Haus2	0.111586	-1.25855
10583551	NM_183408 // RefSeq // Mus musculus phosphodiesterase 4A, cAMP specific (Pde4a),	NM_183408 // Pde4a // phosphodiesterase 4A, cAMP specific // 9 A3 // 18577 /// N	Pde4a	0.04165	-1.25835
10362968	NM_024285 // RefSeq // Mus musculus blood vessel epicardial substance (Bves), mR	NM_024285 // Bves // blood vessel epicardial substance // 10 B2|10 29.0 cM // 23	Bves	0.226369	-1.25831
10581990	ENSMUST00000083156 // ENSEMBL // ncrna:snRNA chromosome:NCBIM37:8:118115070:1181	---		0.29945	-1.25808
10354581	ENSMUST00000094952 // ENSEMBL // cdna:known chromosome:NCBIM37:1:53623879:537636	---		0.0050956	-1.25787
10391404	NM_019444 // RefSeq // Mus musculus receptor (calcitonin) activity modifying pro	NM_019444 // Ramp2 // receptor (calcitonin) activity modifying protein 2 // 11 D	Ramp2	0.0399556	-1.25714
10555118	NM_011035 // RefSeq // Mus musculus p21 protein (Cdc42/Rac)-activated kinase 1 (	NM_011035 // Pak1 // p21 protein (Cdc42/Rac)-activated kinase 1 // 7 E2|7 46.5 c	Pak1	0.0688452	-1.25707
10404002	NM_134236 // RefSeq // Mus musculus vomeronasal 1 receptor 203 (Vmn1r203), mRNA.	NM_134236 // Vmn1r203 // vomeronasal 1 receptor 203 // 13 A3.1 // 171270 /// ENS	Vmn1r203	0.110384	-1.25706
10391286	NM_001113563 // RefSeq // Mus musculus signal transducer and activator of transc	NM_001113563 // Stat5b // signal transducer and activator of transcription 5B //	Stat5b	0.0629373	-1.257
10385761	NM_009458 // RefSeq // Mus musculus ubiquitin-conjugating enzyme E2B, RAD6 homol	NM_009458 // Ube2b // ubiquitin-conjugating enzyme E2B, RAD6 homology (S. cerevi	Ube2b	0.00719994	-1.25693
10566585	ENSMUST00000098144 // ENSEMBL // hypothetical protein LOC434223 isoform 1 gene:E	ENSMUST00000098144 // Gm1966 // predicted gene 1966 // 7 E3 // 434223	Gm1966	0.04866	-1.25693
10588357	NM_175324 // RefSeq // Mus musculus acyl-Coenzyme A dehydrogenase family, member	NM_175324 // Acad11 // acyl-Coenzyme A dehydrogenase family, member 11 // 9 F1 /	Acad11	0.154834	-1.25691
10443120	ENSMUST00000122106 // ENSEMBL // 30 kDa protein gene:ENSMUSG00000048731 // chr17	ENSMUST00000122106 // Ggnbp1 // gametogenetin binding protein 1 // 17 A3.3 // 70	Ggnbp1	0.0216807	-1.25685
10539873	NM_008090 // RefSeq // Mus musculus GATA binding protein 2 (Gata2), mRNA. // chr	NM_008090 // Gata2 // GATA binding protein 2 // 6 D1|6 38.5 cM // 14461 /// ENSM	Gata2	0.00809291	-1.25665
10605629	ENSMUST00000119203 // ENSEMBL // cdna:pseudogene chromosome:NCBIM37:X:86143035:8	---		0.0633447	-1.25639
10498405	NR_002890 // RefSeq // Mus musculus predicted gene 12070 (Gm12070), non-coding R	NR_002890 // Gm12070 // glyceraldehyde-3-phosphate dehydrogenase pseudogene // 1	Gm12070	0.000389374	-1.25631
10368193	GENSCAN00000006154 // ENSEMBL // cdna:Genscan chromosome:NCBIM37:10:20528156:205	---		0.187651	-1.25593
10603835	ENSMUST00000082464 // ENSEMBL // ncrna:snRNA chromosome:NCBIM37:X:20191649:20191	---		0.172399	-1.25556
10499132	NM_011839 // RefSeq // Mus musculus mab-21-like 2 (C. elegans) (Mab21l2), mRNA.	NM_011839 // Mab21l2 // mab-21-like 2 (C. elegans) // 3 F1 // 23937 /// ENSMUST0	Mab21l2	0.0162977	-1.25526
10592186	ENSMUST00000065197 // ENSEMBL // Putative uncharacterized protein gene:ENSMUSG00	ENSMUST00000065197 // Gm9896 // predicted gene 9896 // --- // 791291	Gm9896	0.0687731	-1.25517
10474335	NM_028260 // RefSeq // Mus musculus IMP1 inner mitochondrial membrane peptidase-	NM_028260 // Immp1l // IMP1 inner mitochondrial membrane peptidase-like (S. cere	Immp1l	0.094029	-1.25504
10366528	NM_001007583 // RefSeq // Mus musculus bestrophin 3 (Best3), mRNA. // chr10 // 1	NM_001007583 // Best3 // bestrophin 3 // 10 D2 // 382427 /// ENSMUST00000020378	Best3	0.352445	-1.25504
10605644	ENSMUST00000118038 // ENSEMBL // cdna:pseudogene chromosome:NCBIM37:X:87047658:8	XR_031824 // Gm7108 // predicted gene 7108 // X C1 // 633246	Gm7108	0.0577862	-1.25493
10569100	NR_029793 // RefSeq // Mus musculus microRNA 210 (Mir210), microRNA. // chr7 //	NR_029793 // Mir210 // microRNA 210 // --- // 387206	Mir210	0.023601	-1.25486
10427904	BC050864 // GenBank // Mus musculus cDNA clone IMAGE:6331977. // chr15 // 100 //	BC050864 // Fbxl7 // F-box and leucine-rich repeat protein 7 // 15 B1 // 448987	Fbxl7	0.168421	-1.25475
10475800	NM_009633 // RefSeq // Mus musculus adrenergic receptor, alpha 2b (Adra2b), mRNA	NM_009633 // Adra2b // adrenergic receptor, alpha 2b // 2 F1|2 71.0 cM // 11552	Adra2b	0.0754834	-1.25469
10497485	ENSMUST00000099185 // ENSEMBL // cdna:known chromosome:NCBIM37:3:23703257:238383	---		0.0315774	-1.25464
10420747	NM_008092 // RefSeq // Mus musculus GATA binding protein 4 (Gata4), mRNA. // chr	NM_008092 // Gata4 // GATA binding protein 4 // 14 D1|14 28.0 cM // 14463 /// EN	Gata4	0.0330048	-1.25457
10534940	NM_001024932 // RefSeq // Mus musculus paired immunoglobin-like type 2 receptor	NM_001024932 // Pilrb2 // paired immunoglobin-like type 2 receptor beta 2 // 5 G	Pilrb2	0.0838557	-1.25443
10507961	NM_008636 // RefSeq // Mus musculus metal response element binding transcription	NM_008636 // Mtf1 // metal response element binding transcription factor 1 // 4	Mtf1	0.0308846	-1.25439
10487476	NR_015476 // RefSeq // Mus musculus RIKEN cDNA 1500011K16 gene (1500011K16Rik),	NR_015476 // 1500011K16Rik // RIKEN cDNA 1500011K16 gene // 2 F1 // 67885 /// EN	1500011K16Rik	0.067276	-1.25434
10472958	NM_013554 // RefSeq // Mus musculus homeobox D10 (Hoxd10), mRNA. // chr2 // 100	NM_013554 // Hoxd10 // homeobox D10 // 2 C3|2 45.0 cM // 15430 /// ENSMUST000000	Hoxd10	0.0333509	-1.25425
10353189	NR_004447 // RefSeq // Mus musculus predicted gene 5523 (Gm5523), non-coding RNA	NR_004447 // Gm5523 // glyceraldehyde-3-phosphate dehydrogenase pseudogene // 1	Gm5523	0.000911749	-1.25391
10552097	XM_910464 // RefSeq // PREDICTED: Mus musculus similar to Glyceraldehyde-3-phosp	XM_910464 // Gm5327 // glyceraldehyde-3-phosphate dehydrogenase pseudogene // 7	Gm5327	0.120234	-1.25372
10566209	NM_146314 // RefSeq // Mus musculus olfactory receptor 601 (Olfr601), mRNA. // c	NM_146314 // Olfr601 // olfactory receptor 601 // --- // 258311 /// ENSMUST00000	Olfr601	0.00805339	-1.25364
10480379	NM_029963 // RefSeq // Mus musculus mitochondrial ribosomal protein S5 (Mrps5),	NM_029963 // Mrps5 // mitochondrial ribosomal protein S5 // 2 F3 // 77721 /// EN	Mrps5	0.181471	-1.25355
10441952	NM_001039552 // RefSeq // Mus musculus RIKEN cDNA 2210404J11 gene (2210404J11Rik	NM_001039552 // 2210404J11Rik // RIKEN cDNA 2210404J11 gene // 17 A2 // 381062 /	2210404J11Rik	0.155583	-1.25319
10456968	BC158101 // GenBank // Mus musculus predicted gene, EG620155, mRNA (cDNA clone M	BC158101 // Gm6133 // 60S ribosomal protein L17 pseudogene // 18 E3 // 620155 //	Gm6133	0.0290968	-1.25251
10510178	NM_001037926 // RefSeq // Mus musculus predicted gene 13051 (Gm13051), mRNA. //	NM_001037926 // Gm13051 // predicted gene 13051 // 4 E1|4 // 626316 /// NM_00112	Gm13051	0.248633	-1.25243
10369474	NM_010124 // RefSeq // Mus musculus eukaryotic translation initiation factor 4E	NM_010124 // Eif4ebp2 // eukaryotic translation initiation factor 4E binding pro	Eif4ebp2	0.0173068	-1.25239
10523903	ENSMUST00000117916 // ENSEMBL // cdna:pseudogene chromosome:NCBIM37:5:108431279:	---		0.113306	-1.25237
10607619	NM_001024624 // RefSeq // Mus musculus cyclin-dependent kinase-like 5 (Cdkl5), m	NM_001024624 // Cdkl5 // cyclin-dependent kinase-like 5 // X F4 // 382253 /// EN	Cdkl5	0.170505	-1.25219
10362033	XR_032199 // RefSeq // PREDICTED: Mus musculus similar to uracil DNA glycosylase	XR_032199 // Gm2467 // glyceraldehyde-3-phosphate dehydrogenase pseudogene // 10	Gm2467	0.027954	-1.25215
10360662	NR_003623 // RefSeq // Mus musculus predicted gene 5069 (Gm5069), non-coding RNA	NR_003623 // Gm5069 // glyceraldehyde-3-phosphate dehydrogenase pseudogene // 1	Gm5069	0.0232902	-1.25213
10458540	NM_017378 // RefSeq // Mus musculus protocadherin 12 (Pcdh12), mRNA. // chr18 //	NM_017378 // Pcdh12 // protocadherin 12 // 18 B3 // 53601 /// ENSMUST00000025311	Pcdh12	0.0888197	-1.25186
10423379	AF075717 // GenBank // Mus musculus transforming growth factor beta 1-induced fa	AF075717 // Tiaf2 // TGF-beta1-induced anti-apoptotic factor 2 // 15 B1 // 22343	Tiaf2	0.222317	-1.25176
10601567	ENSMUST00000094175 // ENSEMBL // similar to Glyceraldehyde-3-phosphate dehydroge	ENSMUST00000094175 // Gm10291 // glyceraldehyde-3-phosphate dehydrogenase pseudo	Gm10291	0.0017786	-1.25156
10599222	NM_019668 // RefSeq // Mus musculus ubiquitin-conjugating enzyme E2A, RAD6 homol	NM_019668 // Ube2a // ubiquitin-conjugating enzyme E2A, RAD6 homolog (S. cerevis	Ube2a	0.0340714	-1.25144
10436449	ENSMUST00000102469 // ENSEMBL // ncrna:miRNA chromosome:NCBIM37:16:62808175:6280	---		0.118787	-1.25065
10513166	NM_011207 // RefSeq // Mus musculus protein tyrosine phosphatase, non-receptor t	NM_011207 // Ptpn3 // protein tyrosine phosphatase, non-receptor type 3 // 4 B3	Ptpn3	0.142469	-1.25043
10538640	NM_011920 // RefSeq // Mus musculus ATP-binding cassette, sub-family G (WHITE),	NM_011920 // Abcg2 // ATP-binding cassette, sub-family G (WHITE), member 2 // 6	Abcg2	0.1332	-1.25016
10514697	NR_029537 // RefSeq // Mus musculus microRNA 101a (Mir101a), microRNA. // chr4 /	NR_029537 // Mir101a // microRNA 101a // --- // 387143	Mir101a	0.189241	-1.25001
10524460	NM_133904 // RefSeq // Mus musculus acetyl-Coenzyme A carboxylase beta (Acacb),	NM_133904 // Acacb // acetyl-Coenzyme A carboxylase beta // 5 F // 100705 /// EN	Acacb	0.00935826	-1.24994
10590267	NR_002902 // RefSeq // Mus musculus small nucleolar RNA, H/ACA box 62 (Snora62),	NR_002902 // Snora62 // small nucleolar RNA, H/ACA box 62 // 9 F4 // 104433	Snora62	0.36721	-1.2499
10606902	NM_207267 // RefSeq // Mus musculus Tmsb15b1-Tmsb15b2 readthrough transcript (Tm	NM_207267 // Tmsb15b1-Tmsb15b2 // Tmsb15b1-Tmsb15b2 readthrough transcript // X	Tmsb15b1-Tmsb15b2	0.409957	-1.24946
10485344	NM_007466 // RefSeq // Mus musculus apoptosis inhibitor 5 (Api5), mRNA. // chr2	NM_007466 // Api5 // apoptosis inhibitor 5 // 2 E1 // 11800 /// ENSMUST000000286	Api5	0.0713438	-1.24941
10535807	NM_010228 // RefSeq // Mus musculus FMS-like tyrosine kinase 1 (Flt1), mRNA. //	NM_010228 // Flt1 // FMS-like tyrosine kinase 1 // 5 G|5 82.0 cM // 14254 /// EN	Flt1	0.0971254	-1.2493
10580622	NM_001081372 // RefSeq // Mus musculus predicted gene 5158 (Gm5158), mRNA. // ch	NM_001081372 // Gm5158 // predicted gene 5158 // 8 C5|8 // 382044 /// ENSMUST000	Gm5158	0.124758	-1.24924
10587012	NM_001114328 // RefSeq // Mus musculus cell cycle progression 1 (Ccpg1), transcr	NM_001114328 // Ccpg1 // cell cycle progression 1 // 9 D // 72278 /// NM_028181	Ccpg1	0.0133834	-1.2491
10529903	NM_021416 // RefSeq // Mus musculus family with sequence similarity 184, member	NM_021416 // Fam184b // family with sequence similarity 184, member B // 5 B3 //	Fam184b	0.0166473	-1.24908
10481368	NM_145520 // RefSeq // Mus musculus TruB pseudouridine (psi) synthase homolog 2	NM_145520 // Trub2 // TruB pseudouridine (psi) synthase homolog 2 (E. coli) // 2	Trub2	0.056105	-1.24856
10404006	GENSCAN00000036000 // ENSEMBL // cdna:Genscan chromosome:NCBIM37:13:22850796:229	---		0.199647	-1.24841
10563112	NR_001277 // RefSeq // Mus musculus small nucleolar RNA, C/D box 33 (Snord33), s	NR_001277 // Snord33 // small nucleolar RNA, C/D box 33 // 7 B4 // 27208	Snord33	0.166286	-1.2483
10352703	NM_001081259 // RefSeq // Mus musculus major facilitator superfamily domain cont	NM_001081259 // Mfsd7b // major facilitator superfamily domain containing 7B //	Mfsd7b	0.0672862	-1.24826
10606513	NM_018818 // RefSeq // Mus musculus choroidermia (Chm), mRNA. // chrX // 100 //	NM_018818 // Chm // choroidermia // X E1 // 12662 /// ENSMUST00000026607 // Chm	Chm	0.172947	-1.24813
10568568	NM_016978 // RefSeq // Mus musculus ornithine aminotransferase (Oat), nuclear ge	NM_016978 // Oat // ornithine aminotransferase // 7 F3|7 63.0 cM // 18242 /// EN	Oat	0.0591872	-1.24777
10447415	XR_034378 // RefSeq // PREDICTED: Mus musculus similar to ribosomal protein (LOC	XR_034378 // Gm9405 // predicted gene 9405 // 17 E4 // 668863	Gm9405	0.00288243	-1.24758
10580850	---	---		0.369253	-1.24758
10421810	NM_025427 // RefSeq // Mus musculus RIKEN cDNA 1190002H23 gene (1190002H23Rik),	NM_025427 // 1190002H23Rik // RIKEN cDNA 1190002H23 gene // 14 D3 // 66214 /// E	1190002H23Rik	0.051897	-1.2475
10505532	ENSMUST00000079057 // ENSEMBL // cdna:pseudogene chromosome:NCBIM37:4:69514967:6	XR_033213 // Gm11222 // predicted gene 11222 // 4 C2 // 433716	Gm11222	0.158833	-1.2473
10584409	NM_146802 // RefSeq // Mus musculus olfactory receptor 902 (Olfr902), mRNA. // c	NM_146802 // Olfr902 // olfactory receptor 902 // --- // 258798 /// ENSMUST00000	Olfr902	0.0123889	-1.24725
10597949	NM_011731 // RefSeq // Mus musculus solute carrier family 6 (neurotransmitter tr	NM_011731 // Slc6a20b // solute carrier family 6 (neurotransmitter transporter),	Slc6a20b	0.0193594	-1.24711
10484733	ENSMUST00000121136 // ENSEMBL // cdna:pseudogene chromosome:NCBIM37:2:88150989:8	XM_621554 // Olfr1174 // olfactory receptor 1174 // 2 D // 546769	Olfr1174	0.335146	-1.24698
10544746	NM_010449 // RefSeq // Mus musculus homeobox A1 (Hoxa1), mRNA. // chr6 // 100 //	NM_010449 // Hoxa1 // homeobox A1 // 6 B3|6 26.28 cM // 15394 /// ENSMUST0000000	Hoxa1	0.0116321	-1.24695
10442584	NM_001163945 // RefSeq // Mus musculus ribosomal protein L3-like (Rpl3l), transc	NM_001163945 // Rpl3l // ribosomal protein L3-like // 17 A3.3 // 66211 /// NM_02	Rpl3l	0.0152941	-1.24684
10356997	AK048760 // GenBank HTC // Mus musculus 0 day neonate cerebellum cDNA, RIKEN ful	---		0.0578682	-1.24684
10556611	ENSMUST00000083940 // ENSEMBL // ncrna:snoRNA chromosome:NCBIM37:7:125296994:125	---		0.707119	-1.24677
10485370	NM_009020 // RefSeq // Mus musculus recombination activating gene 2 (Rag2), mRNA	NM_009020 // Rag2 // recombination activating gene 2 // 2 E2|2 56.0 cM // 19374	Rag2	0.0215132	-1.24674
10598029	ENSMUST00000082392 // ENSEMBL // NADH-ubiquinone oxidoreductase chain 1 gene:ENS	ENSMUST00000082392 // ND1 // NADH dehydrogenase subunit 1 // --- // 17716	ND1	0.0935125	-1.24671
10578545	NR_002890 // RefSeq // Mus musculus predicted gene 12070 (Gm12070), non-coding R	NR_002890 // Gm12070 // glyceraldehyde-3-phosphate dehydrogenase pseudogene // 1	Gm12070	0.000163707	-1.24659
10605797	NM_001033329 // RefSeq // Mus musculus CDC42 guanine nucleotide exchange factor	NM_001033329 // Arhgef9 // CDC42 guanine nucleotide exchange factor (GEF) 9 // X	Arhgef9	0.0223901	-1.24658
10360076	NM_153064 // RefSeq // Mus musculus NADH dehydrogenase (ubiquinone) Fe-S protein	NM_153064 // Ndufs2 // NADH dehydrogenase (ubiquinone) Fe-S protein 2 // 1 H3 //	Ndufs2	0.00708426	-1.24653
10468974	NM_177647 // RefSeq // Mus musculus cerebral dopamine neurotrophic factor (Cdnf)	NM_177647 // Cdnf // cerebral dopamine neurotrophic factor // 2 A1 // 227526 ///	Cdnf	0.142059	-1.24653
10496539	NM_153564 // RefSeq // Mus musculus guanylate binding protein 5 (Gbp5), mRNA. //	NM_153564 // Gbp5 // guanylate binding protein 5 // 3 H1 // 229898 /// ENSMUST00	Gbp5	0.644989	-1.24644
10364696	NM_025313 // RefSeq // Mus musculus ATP synthase, H+ transporting, mitochondrial	NM_025313 // Atp5d // ATP synthase, H+ transporting, mitochondrial F1 complex, d	Atp5d	0.0348247	-1.24634
10390950	NM_001100614 // RefSeq // Mus musculus predicted gene 11564 (Gm11564), mRNA. //	NM_001100614 // Gm11564 // predicted gene 11564 // 11 D // 670496 /// ENSMUST000	Gm11564	0.0443648	-1.24626
10513181	NM_008084 // RefSeq // Mus musculus glyceraldehyde-3-phosphate dehydrogenase (Ga	NM_008084 // Gapdh // glyceraldehyde-3-phosphate dehydrogenase // 6 F2 // 14433	Gapdh	4.12427e-05	-1.2461
10398874	NM_013929 // RefSeq // Mus musculus SIVA1, apoptosis-inducing factor (Siva1), tr	NM_013929 // Siva1 // SIVA1, apoptosis-inducing factor // 12 F2 // 30954 /// NM_	Siva1	0.185944	-1.24599
10469239	NR_030473 // RefSeq // Mus musculus microRNA 669c (Mir669c), microRNA. // chr2 /	NR_030473 // Mir669c // microRNA 669c // --- // 735273	Mir669c	0.48482	-1.24585
10385826	NM_183173 // RefSeq // Mus musculus ankyrin repeat domain 43 (Ankrd43), mRNA. //	NM_183173 // Ankrd43 // ankyrin repeat domain 43 // 11 B1.3 // 237761 /// ENSMUS	Ankrd43	0.0798647	-1.24569
10445107	ENSMUST00000080694 // ENSEMBL // similar to bM573K1.5 gene:ENSMUSG00000058176 //	ENSMUST00000080694 // Gm4831 // predicted gene 4831 // 17 B1 // 224763	Gm4831	0.0918006	-1.24567
10480891	NM_133835 // RefSeq // Mus musculus ubiquitin associated domain containing 1 (Ub	NM_133835 // Ubac1 // ubiquitin associated domain containing 1 // 2 A3 // 98766	Ubac1	0.0439039	-1.24548
10410690	GENSCAN00000035195 // ENSEMBL // cdna:Genscan chromosome:NCBIM37:13:75653121:756	---		0.074874	-1.24543
10376577	ENSMUST00000120311 // ENSEMBL // cdna:pseudogene chromosome:NCBIM37:11:60156747:	---		0.348736	-1.24541
10591216	NM_146904 // RefSeq // Mus musculus olfactory receptor 870 (Olfr870), mRNA. // c	NM_146904 // Olfr870 // olfactory receptor 870 // 9 A3 // 57251 /// ENSMUST00000	Olfr870	0.124293	-1.24526
10467173	NR_029783 // RefSeq // Mus musculus microRNA 107 (Mir107), microRNA. // chr19 //	NR_029783 // Mir107 // microRNA 107 // --- // 723826	Mir107	0.559698	-1.24496
10547396	NM_009525 // RefSeq // Mus musculus wingless-related MMTV integration site 5B (W	NM_009525 // Wnt5b // wingless-related MMTV integration site 5B // 6 F1|6 56.2 c	Wnt5b	0.00213891	-1.24474
10408616	NM_001033167 // RefSeq // Mus musculus solute carrier family 22, member 23 (Slc2	NM_001033167 // Slc22a23 // solute carrier family 22, member 23 // 13 A3.3 // 73	Slc22a23	0.105037	-1.24456
10372121	NM_001033332 // RefSeq // Mus musculus transmembrane and tetratricopeptide repea	NM_001033332 // Tmtc3 // transmembrane and tetratricopeptide repeat containing 3	Tmtc3	0.168819	-1.24449
10415017	ENSMUST00000103698 // ENSEMBL // cdna:pseudogene chromosome:NCBIM37:14:54793365:	---		0.235555	-1.24428
10456836	NM_013666 // RefSeq // Mus musculus ST8 alpha-N-acetyl-neuraminide alpha-2,8-sia	NM_013666 // St8sia5 // ST8 alpha-N-acetyl-neuraminide alpha-2,8-sialyltransfera	St8sia5	0.166065	-1.24419
10443007	NM_001081656 // RefSeq // Mus musculus neuralized homolog 1B (Drosophila) (Neurl	NM_001081656 // Neurl1B // neuralized homolog 1B (Drosophila) // 17 A3.3|17 // 2	Neurl1B	0.00391341	-1.24398
10352358	NM_028408 // RefSeq // Mus musculus cornichon homolog 3 (Drosophila) (Cnih3), tr	NM_028408 // Cnih3 // cornichon homolog 3 (Drosophila) // 1 H4 // 72978 /// NM_0	Cnih3	0.032698	-1.24395
10586967	AK087684 // GenBank HTC // Mus musculus 2 days pregnant adult female ovary cDNA,	AK087684 // Gm7265 // predicted gene 7265 // 9 D|9 // 639396	Gm7265	0.0182703	-1.24384
10476594	NM_001013802 // RefSeq // Mus musculus MACRO domain containing 2 (Macrod2), tran	NM_001013802 // Macrod2 // MACRO domain containing 2 // 2 F3 // 72899 /// ENSMUS	Macrod2	0.0946791	-1.24381
10569265	NM_023764 // RefSeq // Mus musculus toll interacting protein (Tollip), mRNA. //	NM_023764 // Tollip // toll interacting protein // 7 F5 // 54473 /// ENSMUST0000	Tollip	0.035999	-1.24368
10452430	NM_015794 // RefSeq // Mus musculus F-box and leucine-rich repeat protein 17 (Fb	NM_015794 // Fbxl17 // F-box and leucine-rich repeat protein 17 // 17 E1.2 // 50	Fbxl17	0.0596752	-1.2436
10525016	NM_011535 // RefSeq // Mus musculus T-box 3 (Tbx3), transcript variant 1, mRNA.	NM_011535 // Tbx3 // T-box 3 // 5 F|5 65.0 cM // 21386 /// NM_198052 // Tbx3 //	Tbx3	0.0434017	-1.24313
10530278	AK149456 // GenBank HTC // Mus musculus adult male liver tumor cDNA, RIKEN full-	---		0.11931	-1.24305
10454647	ENSMUST00000097634 // ENSEMBL // hypothetical protein gene:ENSMUSG00000073610 //	ENSMUST00000097634 // Gm10549 // predicted gene 10549 // 18 B1|18 // 433171	Gm10549	0.132761	-1.24262
10346337	NM_028546 // RefSeq // Mus musculus RIKEN cDNA 1700066M21 gene (1700066M21Rik),	NM_028546 // 1700066M21Rik // RIKEN cDNA 1700066M21 gene // 1 C1 // 73467 /// EN	1700066M21Rik	0.000173204	-1.24249
10363669	NM_013888 // RefSeq // Mus musculus DnaJ (Hsp40) homolog, subfamily C, member 12	NM_013888 // Dnajc12 // DnaJ (Hsp40) homolog, subfamily C, member 12 // 10 B4 //	Dnajc12	0.145954	-1.24247
10390651	ENSMUST00000122672 // ENSEMBL // ncrna:snRNA chromosome:NCBIM37:11:98334987:9833	---		0.106259	-1.24246
10492658	ENSMUST00000094175 // ENSEMBL // similar to Glyceraldehyde-3-phosphate dehydroge	ENSMUST00000094175 // Gm10291 // glyceraldehyde-3-phosphate dehydrogenase pseudo	Gm10291	0.000473872	-1.24239
10576944	ENSMUST00000075769 // ENSEMBL // Putative uncharacterized protein gene:ENSMUSG00	ENSMUST00000075769 // Gm10067 // predicted gene 10067 // --- // 100126875	Gm10067	0.257178	-1.24202
10445558	NM_207161 // RefSeq // Mus musculus cDNA sequence BC048355 (BC048355), mRNA. //	NM_207161 // BC048355 // cDNA sequence BC048355 // 17 C // 381101 /// ENSMUST000	BC048355	0.0167554	-1.24198
10538545	ENSMUST00000087544 // ENSEMBL // Putative uncharacterized protein (Fragment) gen	ENSMUST00000087544 // Gm10209 // predicted gene 10209 // --- // 100038736	Gm10209	0.0140964	-1.24193
10457380	ENSMUST00000035950 // ENSEMBL // cdna:pseudogene chromosome:NCBIM37:18:8227633:8	---		0.0228795	-1.2418
10537343	NM_029921 // RefSeq // Mus musculus transmembrane protein 213 (Tmem213), mRNA. /	NM_029921 // Tmem213 // transmembrane protein 213 // 6 B1 // 77522 /// ENSMUST00	Tmem213	0.159226	-1.24179
10345224	ENSMUST00000083289 // ENSEMBL // ncrna:snRNA chromosome:NCBIM37:1:33350521:33350	---		0.285088	-1.24174
10428447	XM_484465 // RefSeq // PREDICTED: Mus musculus predicted gene, EG432951 (EG43295	XM_484465 // Gm5472 // pescadillo homolog 1, containing BRCT domain pseudogene /	Gm5472	0.00211903	-1.24173
10421444	NM_181345 // RefSeq // Mus musculus nucleophosmin/nucleoplasmin 2 (Npm2), mRNA.	NM_181345 // Npm2 // nucleophosmin/nucleoplasmin 2 // 14 D2 // 328440 /// ENSMUS	Npm2	0.0238608	-1.2417
10420730	NM_010191 // RefSeq // Mus musculus farnesyl diphosphate farnesyl transferase 1	NM_010191 // Fdft1 // farnesyl diphosphate farnesyl transferase 1 // 14 D1|14 3.	Fdft1	0.134328	-1.24164
10437885	NM_013607 // RefSeq // Mus musculus myosin, heavy polypeptide 11, smooth muscle	NM_013607 // Myh11 // myosin, heavy polypeptide 11, smooth muscle // 16 A1|16 5.	Myh11	0.154222	-1.24162
10539159	NM_019879 // RefSeq // Mus musculus succinate-CoA ligase, GDP-forming, alpha sub	NM_019879 // Suclg1 // succinate-CoA ligase, GDP-forming, alpha subunit // 6 C3	Suclg1	0.0401704	-1.24153
10388545	NM_198895 // RefSeq // Mus musculus active BCR-related gene (Abr), transcript va	NM_198895 // Abr // active BCR-related gene // 11 B5|11 45.0 cM // 109934 /// NM	Abr	0.0719685	-1.24152
10401616	NM_175337 // RefSeq // Mus musculus mutL homolog 3 (E coli) (Mlh3), mRNA. // chr	NM_175337 // Mlh3 // mutL homolog 3 (E coli) // 12 D2 // 217716 /// ENSMUST00000	Mlh3	0.00845969	-1.24141
10416640	NM_145960 // RefSeq // Mus musculus mitochondrial translational release factor 1	NM_145960 // Mtrf1 // mitochondrial translational release factor 1 // 14 D3 // 2	Mtrf1	0.189094	-1.24132
10346164	NM_138741 // RefSeq // Mus musculus serum deprivation response (Sdpr), mRNA. //	NM_138741 // Sdpr // serum deprivation response // 1 C1.1 // 20324 /// ENSMUST00	Sdpr	0.19393	-1.24128
10356401	ENSMUST00000083400 // ENSEMBL // ncrna:snRNA chromosome:NCBIM37:1:89238030:89238	---		0.242627	-1.24119
10381334	NM_026562 // RefSeq // Mus musculus cyclin N-terminal domain containing 1 (Cntd1	NM_026562 // Cntd1 // cyclin N-terminal domain containing 1 // 11 D // 68107 ///	Cntd1	0.0989116	-1.24117
10547404	NM_053204 // RefSeq // Mus musculus ELKS/RAB6-interacting/CAST family member 1 (	NM_053204 // Erc1 // ELKS/RAB6-interacting/CAST family member 1 // 6 F1 // 11117	Erc1	0.349135	-1.24116
10426533	ENSMUST00000082994 // ENSEMBL // ncrna:snRNA chromosome:NCBIM37:15:96502224:9650	---		0.00255106	-1.24114
10519855	NM_001110843 // RefSeq // Mus musculus calcium channel, voltage-dependent, alpha	NM_001110843 // Cacna2d1 // calcium channel, voltage-dependent, alpha2/delta sub	Cacna2d1	0.0704852	-1.24114
10415885	NM_011446 // RefSeq // Mus musculus SRY-box containing gene 7 (Sox7), mRNA. // c	NM_011446 // Sox7 // SRY-box containing gene 7 // 14 C3 // 20680 /// ENSMUST0000	Sox7	0.00782444	-1.24093
10495549	NM_010022 // RefSeq // Mus musculus dihydrolipoamide branched chain transacylase	NM_010022 // Dbt // dihydrolipoamide branched chain transacylase E2 // 3 G1|3 51	Dbt	0.305315	-1.24064
10545812	NM_178639 // RefSeq // Mus musculus sideroflexin 5 (Sfxn5), mRNA. // chr6 // 100	NM_178639 // Sfxn5 // sideroflexin 5 // 6 35.59 cM // 94282 /// ENSMUST000000458	Sfxn5	0.00686558	-1.24039
10461728	NM_001013762 // RefSeq // Mus musculus predicted gene 4952 (Gm4952), transcript	NM_001013762 // Gm4952 // predicted gene 4952 // 19 A|19 // 240549 /// NM_001167	Gm4952	0.0407524	-1.2403
10380887	NM_011540 // RefSeq // Mus musculus titin-cap (Tcap), mRNA. // chr11 // 100 // 8	NM_011540 // Tcap // titin-cap // 11 D // 21393 /// ENSMUST00000008021 // Tcap /	Tcap	0.00146794	-1.24003
10574682	NM_148952 // RefSeq // Mus musculus E2F transcription factor 4 (E2f4), mRNA. //	NM_148952 // E2f4 // E2F transcription factor 4 // 8 D3 // 104394 /// ENSMUST000	E2f4	0.0125497	-1.23948
10458956	ENSMUST00000122721 // ENSEMBL // ncrna:misc_RNA chromosome:NCBIM37:18:55782281:5	---		0.197117	-1.23943
10570000	NM_008155 // RefSeq // Mus musculus glucose phosphate isomerase 1 (Gpi1), mRNA.	NM_008155 // Gpi1 // glucose phosphate isomerase 1 // 7 B1|7 11.0 cM // 14751 //	Gpi1	0.129886	-1.23942
10483228	NM_018732 // RefSeq // Mus musculus sodium channel, voltage-gated, type III, alp	NM_018732 // Scn3a // sodium channel, voltage-gated, type III, alpha // 2 C1.3|2	Scn3a	0.0941761	-1.23937
10456437	---	---		0.330281	-1.23916
10606595	ENSMUST00000121012 // ENSEMBL // cdna:pseudogene chromosome:NCBIM37:X:129422647:	---		0.0822404	-1.23898
10541034	NM_001081317 // RefSeq // Mus musculus AN1, ubiquitin-like, homolog (Xenopus lae	NM_001081317 // Anubl1 // AN1, ubiquitin-like, homolog (Xenopus laevis) // 6 F1	Anubl1	0.285652	-1.23887
10368287	NM_001010831 // RefSeq // Mus musculus trace amine-associated receptor 9 (Taar9)	NM_001010831 // Taar9 // trace amine-associated receptor 9 // 10 A4 // 503558 //	Taar9	0.0032939	-1.23874
10383765	---	---		0.423776	-1.23857
10383953	NM_080595 // RefSeq // Mus musculus EMI domain containing 1 (Emid1), mRNA. // ch	NM_080595 // Emid1 // EMI domain containing 1 // 11 A1 // 140703 /// ENSMUST0000	Emid1	0.0219922	-1.23852
10512332	ENSMUST00000098116 // ENSEMBL // Putative uncharacterized protein gene:ENSMUSG00	ENSMUST00000098116 // 4930466F19Rik // RIKEN cDNA 4930466F19 gene // --- // 7502	4930466F19Rik	0.356347	-1.23845
10512354	ENSMUST00000098116 // ENSEMBL // Putative uncharacterized protein gene:ENSMUSG00	ENSMUST00000098116 // 4930466F19Rik // RIKEN cDNA 4930466F19 gene // --- // 7502	4930466F19Rik	0.356347	-1.23845
10360631	NM_023341 // RefSeq // Mus musculus chaperone, ABC1 activity of bc1 complex like	NM_023341 // Cabc1 // chaperone, ABC1 activity of bc1 complex like (S. pombe) //	Cabc1	0.0446356	-1.2383
10514368	NM_008084 // RefSeq // Mus musculus glyceraldehyde-3-phosphate dehydrogenase (Ga	NM_008084 // Gapdh // glyceraldehyde-3-phosphate dehydrogenase // 6 F2 // 14433	Gapdh	0.000225267	-1.23796
10462406	NM_001081319 // RefSeq // Mus musculus RIKEN cDNA C030046E11 gene (C030046E11Rik	NM_001081319 // C030046E11Rik // RIKEN cDNA C030046E11 gene // 19 C1 // 226089 /	C030046E11Rik	0.109609	-1.23791
10597258	NM_146260 // RefSeq // Mus musculus transmembrane inner ear (Tmie), mRNA. // chr	NM_146260 // Tmie // transmembrane inner ear // 9 F3|9 64.0 cM // 20776 /// ENSM	Tmie	0.0163993	-1.23775
10405969	GENSCAN00000044216 // ENSEMBL // cdna:Genscan chromosome:NCBIM37:13:69484536:694	---		0.22715	-1.2372
10523672	ENSMUST00000082695 // ENSEMBL // ncrna:snRNA chromosome:NCBIM37:5:104327898:1043	---		0.128628	-1.23674
10557211	NM_011247 // RefSeq // Mus musculus retinoblastoma binding protein 6 (Rbbp6), tr	NM_011247 // Rbbp6 // retinoblastoma binding protein 6 // --- // 19647 /// ENSMU	Rbbp6	0.319537	-1.23664
10571876	NM_008084 // RefSeq // Mus musculus glyceraldehyde-3-phosphate dehydrogenase (Ga	NM_008084 // Gapdh // glyceraldehyde-3-phosphate dehydrogenase // 6 F2 // 14433	Gapdh	0.000318238	-1.23662
10418177	NM_013469 // RefSeq // Mus musculus annexin A11 (Anxa11), mRNA. // chr14 // 100	NM_013469 // Anxa11 // annexin A11 // 14 A3|14 3.3 cM // 11744 /// ENSMUST000000	Anxa11	0.108178	-1.23656
10454061	ENSMUST00000092045 // ENSEMBL // cdna:pseudogene chromosome:NCBIM37:18:14650501:	XM_001475579 // Gm10270 // predicted pseudogene 10270 // 18 A1 // 100040129	Gm10270	0.201306	-1.23652
10422161	NM_008084 // RefSeq // Mus musculus glyceraldehyde-3-phosphate dehydrogenase (Ga	NM_008084 // Gapdh // glyceraldehyde-3-phosphate dehydrogenase // 6 F2 // 14433	Gapdh	0.000100669	-1.23638
10430140	NM_013593 // RefSeq // Mus musculus myoglobin (Mb), transcript variant 2, mRNA.	NM_013593 // Mb // myoglobin // 15 D3|15 43.3 cM // 17189 /// NM_001164047 // Mb	Mb	0.00231066	-1.23634
10529605	NM_011716 // RefSeq // Mus musculus Wolfram syndrome 1 homolog (human) (Wfs1), m	NM_011716 // Wfs1 // Wolfram syndrome 1 homolog (human) // 5 B3 // 22393 /// ENS	Wfs1	0.0464882	-1.23613
10591537	NM_010744 // RefSeq // Mus musculus transmembrane emp24 domain containing 1 (Tme	NM_010744 // Tmed1 // transmembrane emp24 domain containing 1 // 9 A4 // 17083 /	Tmed1	0.171433	-1.23609
10360235	NM_009813 // RefSeq // Mus musculus calsequestrin 1 (Casq1), nuclear gene encodi	NM_009813 // Casq1 // calsequestrin 1 // 1 H3|1 94.0 cM // 12372 /// ENSMUST0000	Casq1	0.0218823	-1.23606
10505073	NM_172867 // RefSeq // Mus musculus zinc finger protein 462 (Zfp462), mRNA. // c	NM_172867 // Zfp462 // zinc finger protein 462 // 4 B3 // 242466 /// ENSMUST0000	Zfp462	0.434997	-1.23597
10452768	GENSCAN00000018080 // ENSEMBL // cdna:Genscan chromosome:NCBIM37:17:73048798:730	---		0.0903918	-1.23593
10576532	NM_016909 // RefSeq // Mus musculus translin-associated factor X (Tsnax), mRNA.	NM_016909 // Tsnax // translin-associated factor X // 8 E2|8 69.5 cM // 53424 //	Tsnax	0.00605336	-1.23567
10472366	NM_001099298 // RefSeq // Mus musculus sodium channel, voltage-gated, type II, a	NM_001099298 // Scn2a1 // sodium channel, voltage-gated, type II, alpha 1 // 2 C	Scn2a1	0.0507142	-1.23555
10553516	NM_008084 // RefSeq // Mus musculus glyceraldehyde-3-phosphate dehydrogenase (Ga	NM_008084 // Gapdh // glyceraldehyde-3-phosphate dehydrogenase // 6 F2 // 14433	Gapdh	5.32254e-05	-1.23543
10605554	NM_008084 // RefSeq // Mus musculus glyceraldehyde-3-phosphate dehydrogenase (Ga	NM_008084 // Gapdh // glyceraldehyde-3-phosphate dehydrogenase // 6 F2 // 14433	Gapdh	5.32256e-05	-1.23543
10490894	NM_007892 // RefSeq // Mus musculus E2F transcription factor 5 (E2f5), mRNA. //	NM_007892 // E2f5 // E2F transcription factor 5 // 3 A1 // 13559 /// ENSMUST0000	E2f5	0.0582263	-1.23518
10363190	GENSCAN00000013983 // ENSEMBL // cdna:Genscan chromosome:NCBIM37:10:57002198:571	---		0.113175	-1.23496
10415642	NM_009119 // RefSeq // Mus musculus Sin3-associated polypeptide 18 (Sap18), mRNA	NM_009119 // Sap18 // Sin3-associated polypeptide 18 // 14 C3|14 28.5 cM // 2022	Sap18	0.311287	-1.2349
10396066	AF317298 // GenBank // Mus musculus sialic acid-binding Ig-like lectin mRNA, com	---		0.178904	-1.23482
10400704	AF317298 // GenBank // Mus musculus sialic acid-binding Ig-like lectin mRNA, com	---		0.178905	-1.23482
10394119	NM_178763 // RefSeq // Mus musculus zinc finger protein 750 (Zfp750), mRNA. // c	NM_178763 // Zfp750 // zinc finger protein 750 // 11 E2 // 319530 /// ENSMUST000	Zfp750	0.0354768	-1.23477
10469559	NM_029619 // RefSeq // Mus musculus methionine sulfoxide reductase B2 (Msrb2), m	NM_029619 // Msrb2 // methionine sulfoxide reductase B2 // 2 A2 // 76467 /// ENS	Msrb2	0.149187	-1.23473
10482177	NM_009261 // RefSeq // Mus musculus spermatid perinuclear RNA binding protein (S	NM_009261 // Strbp // spermatid perinuclear RNA binding protein // 2 B // 20744	Strbp	0.226956	-1.23468
10537300	ENSMUST00000031863 // ENSEMBL // Putative uncharacterized protein gene:ENSMUSG00	ENSMUST00000031863 // 1700111E14Rik // RIKEN cDNA 1700111E14 gene // --- // 7358	1700111E14Rik	0.0252155	-1.23467
10515974	NM_008692 // RefSeq // Mus musculus nuclear transcription factor-Y gamma (Nfyc),	NM_008692 // Nfyc // nuclear transcription factor-Y gamma // 4 D2.2|4 55.0 cM //	Nfyc	0.1288	-1.2345
10598592	NM_029588 // RefSeq // Mus musculus RIKEN cDNA 1700012L04 gene (1700012L04Rik),	NM_029588 // 1700012L04Rik // RIKEN cDNA 1700012L04 gene // X A1.1 // 76383 ///	1700012L04Rik	0.129219	-1.2343
10473489	NM_146579 // RefSeq // Mus musculus olfactory receptor 1032 (Olfr1032), mRNA. //	NM_146579 // Olfr1032 // olfactory receptor 1032 // --- // 258572 /// ENSMUST000	Olfr1032	0.0528803	-1.23421
10423180	NM_008084 // RefSeq // Mus musculus glyceraldehyde-3-phosphate dehydrogenase (Ga	NM_008084 // Gapdh // glyceraldehyde-3-phosphate dehydrogenase // 6 F2 // 14433	Gapdh	5.24527e-05	-1.23398
10473630	NM_146981 // RefSeq // Mus musculus olfactory receptor 1260 (Olfr1260), mRNA. //	NM_146981 // Olfr1260 // olfactory receptor 1260 // --- // 258983 /// ENSMUST000	Olfr1260	0.184305	-1.23396
10586920	NM_001033536 // RefSeq // Mus musculus regulatory factor X, 7 (Rfx7), mRNA. // c	NM_001033536 // Rfx7 // regulatory factor X, 7 // 9 D // 319758 /// ENSMUST00000	Rfx7	0.0359283	-1.23341
10493984	NM_001163098 // RefSeq // Mus musculus trichohyalin (Tchh), mRNA. // chr3 // 100	NM_001163098 // Tchh // trichohyalin // 3 F2.1 // 99681 /// ENSMUST00000064257 /	Tchh	0.00251399	-1.23339
10587633	NM_001177731 // RefSeq // Mus musculus melanocortin 2 receptor accessory protein	NM_001177731 // Mrap2 // melanocortin 2 receptor accessory protein 2 // 9 E3.1 /	Mrap2	0.142039	-1.23336
10597279	NM_017466 // RefSeq // Mus musculus chemokine (C-C motif) receptor-like 2 (Ccrl2	NM_017466 // Ccrl2 // chemokine (C-C motif) receptor-like 2 // 9 F|9 70.1 cM //	Ccrl2	0.0772122	-1.2333
10359518	NM_001033269 // RefSeq // Mus musculus eukaryotic translation initiation factor	NM_001033269 // Eif4e1b // eukaryotic translation initiation factor 4E family me	Eif4e1b	0.0218517	-1.2332
10392983	NM_026071 // RefSeq // Mus musculus solute carrier family 25 (mitochondrial thia	NM_026071 // Slc25a19 // solute carrier family 25 (mitochondrial thiamine pyroph	Slc25a19	0.16429	-1.23308
10552345	GENSCAN00000039602 // ENSEMBL // cdna:Genscan chromosome:NCBIM37:7:50107487:5015	---		0.0346764	-1.23304
10597490	NM_027015 // RefSeq // Mus musculus ribosomal protein S27 (Rps27), mRNA. // chr9	NM_027015 // Rps27 // ribosomal protein S27 // 3 F1 // 57294 /// BC048352 // Rps	Rps27	0.185676	-1.23304
10598077	NC_005089 // GenBank // gi|34538597|ref|NC_005089.1|:c5159-5089, tRNA-Asn // chr	---		0.263302	-1.233
10530692	NM_010612 // RefSeq // Mus musculus kinase insert domain protein receptor (Kdr),	NM_010612 // Kdr // kinase insert domain protein receptor // 5 C3.3|5 42.0 cM //	Kdr	0.329983	-1.23299
10528970	XM_984688 // RefSeq // PREDICTED: Mus musculus predicted gene, EG384325 (EG38432	XM_984688 // Gm5299 // predicted gene 5299 // 5 B1 // 384325	Gm5299	0.572314	-1.23284
10478778	NM_001085495 // RefSeq // Mus musculus ADP-ribosylation factor guanine nucleotid	NM_001085495 // Arfgef2 // ADP-ribosylation factor guanine nucleotide-exchange f	Arfgef2	0.122487	-1.23275
10556244	NR_033336 // RefSeq // Mus musculus small nucleolar RNA, H/ACA box 23 (Snora23),	NR_033336 // Snora23 // small nucleolar RNA, H/ACA box 23 // 7 F1 // 100379145	Snora23	0.223976	-1.23272
10429446	ENSMUST00000110021 // ENSEMBL // Putative uncharacterized protein gene:ENSMUSG00	ENSMUST00000110021 // Gm628 // predicted gene 628 // 15 D3 // 268816	Gm628	0.0744563	-1.23217
10546098	NM_019964 // RefSeq // Mus musculus DnaJ (Hsp40) homolog, subfamily B, member 8	NM_019964 // Dnajb8 // DnaJ (Hsp40) homolog, subfamily B, member 8 // 6 D2|6 38.	Dnajb8	0.00266825	-1.23188
10441053	ENSMUST00000102349 // ENSEMBL // ncrna:miRNA chromosome:NCBIM37:16:94390909:9439	---		0.00222742	-1.23177
10439642	NM_028756 // RefSeq // Mus musculus solute carrier family 35, member A5 (Slc35a5	NM_028756 // Slc35a5 // solute carrier family 35, member A5 // 16 B5|16 29.9 cM	Slc35a5	0.430173	-1.23159
10520944	NM_001081407 // RefSeq // Mus musculus phospholipase B1 (Plb1), transcript varia	NM_001081407 // Plb1 // phospholipase B1 // 5 B1 // 665270 /// ENSMUST0000010137	Plb1	0.0392005	-1.23154
10447891	NM_009338 // RefSeq // Mus musculus acetyl-Coenzyme A acetyltransferase 2 (Acat2	NM_009338 // Acat2 // acetyl-Coenzyme A acetyltransferase 2 // 17 A2-A3|17 7.55	Acat2	0.039895	-1.23153
10362462	NM_029726 // RefSeq // Mus musculus triadin (Trdn), mRNA. // chr10 // 100 // 100	NM_029726 // Trdn // triadin // 10 A4 // 76757	Trdn	0.0935518	-1.23138
10566211	NM_147070 // RefSeq // Mus musculus olfactory receptor 604 (Olfr604), mRNA. // c	NM_147070 // Olfr604 // olfactory receptor 604 // 7 E3 // 259073 /// ENSMUST0000	Olfr604	0.0992706	-1.23116
10418905	NM_029389 // RefSeq // Mus musculus family with sequence similarity 35, member A	NM_029389 // Fam35a // family with sequence similarity 35, member A // 14 B // 7	Fam35a	0.0154256	-1.23112
10447880	NM_026310 // RefSeq // Mus musculus mitochondrial ribosomal protein L18 (Mrpl18)	NM_026310 // Mrpl18 // mitochondrial ribosomal protein L18 // 17 A2 // 67681 ///	Mrpl18	0.0303193	-1.23101
10589793	XR_034007 // RefSeq // PREDICTED: Mus musculus similar to Glyceraldehyde-3-phosp	XR_034007 // Gm7183 // glyceraldehyde-3-phosphate dehydrogenase pseudogene // 9	Gm7183	0.106585	-1.23098
10509204	NM_011542 // RefSeq // Mus musculus transcription elongation factor A (SII), 3 (	NM_011542 // Tcea3 // transcription elongation factor A (SII), 3 // 4 D3 // 2140	Tcea3	0.344956	-1.23068
10562358	---	---		0.170162	-1.23063
10378214	ENSMUST00000083364 // ENSEMBL // ncrna:snRNA chromosome:NCBIM37:11:72695294:7269	---		0.273491	-1.23056
10413229	NM_013469 // RefSeq // Mus musculus annexin A11 (Anxa11), mRNA. // chr14 // 100	NM_013469 // Anxa11 // annexin A11 // 14 A3|14 3.3 cM // 11744 /// ENSMUST000000	Anxa11	0.0149071	-1.23035
10586456	ENSMUST00000083367 // ENSEMBL // ncrna:snRNA chromosome:NCBIM37:9:65748008:65748	---		0.079721	-1.23028
10373676	NM_146676 // RefSeq // Mus musculus olfactory receptor 826 (Olfr826), mRNA. // c	NM_146676 // Olfr826 // olfactory receptor 826 // --- // 258671 /// ENSMUST00000	Olfr826	0.0863737	-1.23026
10427881	XR_001935 // RefSeq // PREDICTED: Mus musculus predicted gene, EG666875 (EG66687	XR_001935 // Gm8341 // 3-phosphoglycerate dehydrogenase pseudogene // 15 A2|15 /	Gm8341	0.109716	-1.23025
10542875	BC106181 // GenBank // Mus musculus cDNA clone IMAGE:6334265. // chr6 // 100 //	BC106181 // 3010003L21Rik // RIKEN cDNA 3010003L21 gene // 6 G3 // 109163	3010003L21Rik	0.0255551	-1.23024
10375121	ENSMUST00000101381 // ENSEMBL // Putative uncharacterized protein (Fragment) gen	ENSMUST00000101381 // C530030P08Rik // RIKEN cDNA C530030P08 gene // --- // 9773	C530030P08Rik	0.185681	-1.23022
10491621	NM_172679 // RefSeq // Mus musculus RIKEN cDNA 4932438A13 gene (4932438A13Rik),	NM_172679 // 4932438A13Rik // RIKEN cDNA 4932438A13 gene // 3 B // 229227	4932438A13Rik	0.063193	-1.23005
10461642	NR_028560 // RefSeq // Mus musculus small Cajal body-specific RNA 17 (Scarna17),	NR_028560 // Scarna17 // small Cajal body-specific RNA 17 // 18|18 // 100217466	Scarna17	0.283189	-1.22972
10459766	NR_028560 // RefSeq // Mus musculus small Cajal body-specific RNA 17 (Scarna17),	NR_028560 // Scarna17 // small Cajal body-specific RNA 17 // 18|18 // 100217466	Scarna17	0.283189	-1.22972
10390911	NM_027800 // RefSeq // Mus musculus keratin associated protein 2-4 (Krtap2-4), m	NM_027800 // Krtap2-4 // keratin associated protein 2-4 // 11 D // 71453 /// NM_	Krtap2-4	0.151347	-1.22963
10393662	NM_008730 // RefSeq // Mus musculus neuronal pentraxin 1 (Nptx1), mRNA. // chr11	NM_008730 // Nptx1 // neuronal pentraxin 1 // 11 E1-E2|11 75.0 cM // 18164 /// E	Nptx1	0.0376054	-1.22957
10547936	NM_008084 // RefSeq // Mus musculus glyceraldehyde-3-phosphate dehydrogenase (Ga	NM_008084 // Gapdh // glyceraldehyde-3-phosphate dehydrogenase // 6 F2 // 14433	Gapdh	7.61777e-05	-1.22954
10390979	NM_010659 // RefSeq // Mus musculus keratin 31 (Krt31), mRNA. // chr11 // 100 //	NM_010659 // Krt31 // keratin 31 // 11 D|11 58.3 cM // 16660 /// ENSMUST00000007	Krt31	0.0751046	-1.22935
10466843	ENSMUST00000109595 // ENSEMBL // cdna:known chromosome:NCBIM37:8:95239646:952409	---		0.0074172	-1.22919
10421581	NM_001033439 // RefSeq // Mus musculus leucine-rich repeats and calponin homolog	NM_001033439 // Lrch1 // leucine-rich repeats and calponin homology (CH) domain	Lrch1	0.570759	-1.22915
10417605	NM_010210 // RefSeq // Mus musculus fragile histidine triad gene (Fhit), mRNA. /	NM_010210 // Fhit // fragile histidine triad gene // 14 A2|14 1.75 cM // 14198 /	Fhit	0.0374681	-1.22911
10457598	NM_009280 // RefSeq // Mus musculus synovial sarcoma translocation, Chromosome 1	NM_009280 // Ss18 // synovial sarcoma translocation, Chromosome 18 // 18 B1 // 2	Ss18	0.138189	-1.22904
10598646	NM_001025260 // RefSeq // Mus musculus predicted gene 14484 (Gm14484), mRNA. //	NM_001025260 // Gm14484 // predicted gene 14484 // X A1.1|X // 547160 /// NM_001	Gm14484	0.0441753	-1.22903
10481344	NM_008084 // RefSeq // Mus musculus glyceraldehyde-3-phosphate dehydrogenase (Ga	NM_008084 // Gapdh // glyceraldehyde-3-phosphate dehydrogenase // 6 F2 // 14433	Gapdh	2.25995e-05	-1.22898
10519497	NM_054098 // RefSeq // Mus musculus STEAP family member 4 (Steap4), mRNA. // chr	NM_054098 // Steap4 // STEAP family member 4 // 5 A1 // 117167 /// ENSMUST000001	Steap4	0.266473	-1.22876
10388679	NM_026185 // RefSeq // Mus musculus abhydrolase domain containing 15 (Abhd15), m	NM_026185 // Abhd15 // abhydrolase domain containing 15 // 11 B5 // 67477 /// EN	Abhd15	0.265847	-1.22856
10367982	NM_001002268 // RefSeq // Mus musculus G protein-coupled receptor 126 (Gpr126),	NM_001002268 // Gpr126 // G protein-coupled receptor 126 // 10 A2 // 215798 ///	Gpr126	0.0245273	-1.22846
10378082	NM_027819 // RefSeq // Mus musculus gamma-glutamyltransferase 6 (Ggt6), mRNA. //	NM_027819 // Ggt6 // gamma-glutamyltransferase 6 // 11 B4 // 71522 /// ENSMUST00	Ggt6	0.0531034	-1.22839
10530257	ENSMUST00000101177 // ENSEMBL // hypothetical protein gene:ENSMUSG00000072918 //	ENSMUST00000101177 // Gm5296 // predicted gene 5296 // 5 C3.1|5 // 384261	Gm5296	0.00875903	-1.22835
10498401	GENSCAN00000010120 // ENSEMBL // cdna:Genscan chromosome:NCBIM37:3:61132765:6114	---		0.00733929	-1.22802
10399232	ENSMUST00000101635 // ENSEMBL // Putative uncharacterized protein gene:ENSMUSG00	ENSMUST00000101635 // Gm10485 // predicted gene 10485 // --- // 100038522	Gm10485	0.0298994	-1.22795
10590623	NM_030712 // RefSeq // Mus musculus chemokine (C-X-C motif) receptor 6 (Cxcr6),	NM_030712 // Cxcr6 // chemokine (C-X-C motif) receptor 6 // 9 F|9 71.4 cM // 809	Cxcr6	0.212045	-1.2278
10471761	NM_146940 // RefSeq // Mus musculus olfactory receptor 352 (Olfr352), mRNA. // c	NM_146940 // Olfr352 // olfactory receptor 352 // --- // 258942 /// ENSMUST00000	Olfr352	0.0978298	-1.22778
10397651	NM_178914 // RefSeq // Mus musculus spermatogenesis associated 7 (Spata7), mRNA.	NM_178914 // Spata7 // spermatogenesis associated 7 // 12 E // 104871 /// ENSMUS	Spata7	0.0418626	-1.2277
10571763	ENSMUST00000033963 // ENSEMBL // MCG1042798, isoform CRA_a gene:ENSMUSG000000315	ENSMUST00000033963 // 4930555F03Rik // RIKEN cDNA 4930555F03 gene // 8 B1.2 // 7	4930555F03Rik	0.134635	-1.22769
10411774	XR_033506 // RefSeq // PREDICTED: Mus musculus similar to ribosomal protein L7a	XR_033506 // LOC638361 // similar to 60S ribosomal protein L7a // --- // 638361	LOC638361	0.229963	-1.22766
10357391	NM_027678 // RefSeq // Mus musculus zinc finger, RAN-binding domain containing 3	NM_027678 // Zranb3 // zinc finger, RAN-binding domain containing 3 // 1 E4 // 2	Zranb3	0.0772554	-1.22756
10399632	AK170335 // GenBank HTC // Mus musculus NOD-derived CD11c +ve dendritic cells cD	AK170335 // F630048H11Rik // RIKEN cDNA F630048H11 gene // --- // 100038492	F630048H11Rik	0.3571	-1.22756
10531544	NM_198422 // RefSeq // Mus musculus progestin and adipoQ receptor family member	NM_198422 // Paqr3 // progestin and adipoQ receptor family member III // 5 E3 //	Paqr3	0.0282255	-1.22742
10500800	ENSMUST00000083095 // ENSEMBL // ncrna:snRNA chromosome:NCBIM37:3:103249620:1032	---		0.0553121	-1.22742
10490016	NM_175303 // RefSeq // Mus musculus sal-like 4 (Drosophila) (Sall4), transcript	NM_175303 // Sall4 // sal-like 4 (Drosophila) // 2 H3|2 99.0 cM // 99377 /// NM_	Sall4	0.0121551	-1.22726
10378427	NM_146706 // RefSeq // Mus musculus olfactory receptor 401 (Olfr401), mRNA. // c	NM_146706 // Olfr401 // olfactory receptor 401 // --- // 258701 /// ENSMUST00000	Olfr401	0.122295	-1.22711
10439463	NM_024273 // RefSeq // Mus musculus RIKEN cDNA 4930455C21 gene (4930455C21Rik),	NM_024273 // 4930455C21Rik // RIKEN cDNA 4930455C21 gene // 16 B4 // 76916 /// E	4930455C21Rik	0.140629	-1.22686
10400135	GENSCAN00000038708 // ENSEMBL // cdna:Genscan chromosome:NCBIM37:12:45303417:453	---		0.134743	-1.22684
10454286	NM_153058 // RefSeq // Mus musculus microtubule-associated protein, RP/EB family	NM_153058 // Mapre2 // microtubule-associated protein, RP/EB family, member 2 //	Mapre2	0.257521	-1.22684
10598833	NM_021715 // RefSeq // Mus musculus carbohydrate (N-acetylglucosamino) sulfotran	NM_021715 // Chst7 // carbohydrate (N-acetylglucosamino) sulfotransferase 7 // X	Chst7	0.08546	-1.22659
10576049	ENSMUST00000098351 // ENSEMBL // Putative uncharacterized protein gene:ENSMUSG00	ENSMUST00000098351 // Foxf1a // forkhead box F1a // 8 67.0 cM // 15227	Foxf1a	0.182368	-1.22647
10437174	NM_207301 // RefSeq // Mus musculus tryptophan rich basic protein (Wrb), mRNA. /	NM_207301 // Wrb // tryptophan rich basic protein // 16 C4 // 71446 /// ENSMUST0	Wrb	0.321114	-1.2261
10553857	NM_010439 // RefSeq // Mus musculus high mobility group box 1 (Hmgb1), mRNA. //	NM_010439 // Hmgb1 // high mobility group box 1 // 5 G3|5 83.0 cM // 15289 /// L	Hmgb1	0.0794061	-1.22583
10414260	NM_007448 // RefSeq // Mus musculus angiogenin, ribonuclease A family, member 5	NM_007448 // Ang5 // angiogenin, ribonuclease A family, member 5 // 14 C1|14 //	Ang5	0.0701991	-1.22576
10581214	NM_177449 // RefSeq // Mus musculus leucine rich repeat containing 29 (Lrrc29),	NM_177449 // Lrrc29 // leucine rich repeat containing 29 // 8 D3 // 234684 /// E	Lrrc29	0.0143637	-1.22571
10396640	NM_001101471 // RefSeq // Mus musculus A kinase (PRKA) anchor protein 5 (Akap5),	NM_001101471 // Akap5 // A kinase (PRKA) anchor protein 5 // 12 C3 // 238276 ///	Akap5	0.0770772	-1.2256
10567289	NM_138649 // RefSeq // Mus musculus synaptotagmin XVII (Syt17), mRNA. // chr7 //	NM_138649 // Syt17 // synaptotagmin XVII // 7 F2|7 56.0 cM // 110058 /// ENSMUST	Syt17	0.0724267	-1.22558
10487629	NM_130884 // RefSeq // Mus musculus isocitrate dehydrogenase 3 (NAD+) beta (Idh3	NM_130884 // Idh3b // isocitrate dehydrogenase 3 (NAD+) beta // 2 F3 // 170718 /	Idh3b	0.0761431	-1.22555
10411945	NM_029984 // RefSeq // Mus musculus family with sequence similarity 159, member	NM_029984 // Fam159b // family with sequence similarity 159, member B // 13 D1 /	Fam159b	0.0699245	-1.22541
10535282	NM_175362 // RefSeq // Mus musculus caspase recruitment domain family, member 11	NM_175362 // Card11 // caspase recruitment domain family, member 11 // 5 G2 // 1	Card11	0.0605082	-1.22537
10354406	ENSMUST00000083009 // ENSEMBL // ncrna:snRNA chromosome:NCBIM37:1:48518979:48519	---		0.0704398	-1.22523
10527732	NM_172887 // RefSeq // Mus musculus furry homolog (Drosophila) (Fry), mRNA. // c	NM_172887 // Fry // furry homolog (Drosophila) // 5 G3 // 320365 /// ENSMUST0000	Fry	0.304879	-1.22519
10447645	ENSMUST00000115745 // ENSEMBL // Putative uncharacterized protein gene:ENSMUSG00	ENSMUST00000115745 // 5830477G23Rik // RIKEN cDNA 5830477G23 gene // 17 A1 // 76	5830477G23Rik	0.152689	-1.22518
10414914	ENSMUST00000103635 // ENSEMBL // cdna:known chromosome:NCBIM37:14:53989752:53990	---		0.0586073	-1.22501
10439249	NM_001039530 // RefSeq // Mus musculus poly (ADP-ribose) polymerase family, memb	NM_001039530 // Parp14 // poly (ADP-ribose) polymerase family, member 14 // 16 B	Parp14	0.585446	-1.22501
10404700	NM_145441 // RefSeq // Mus musculus UBX domain protein 2A (Ubxn2a), mRNA. // chr	NM_145441 // Ubxn2a // UBX domain protein 2A // 12 A1.1 // 217379 /// ENSMUST000	Ubxn2a	0.0103369	-1.22476
10476102	ENSMUST00000083353 // ENSEMBL // ncrna:snoRNA chromosome:NCBIM37:2:130101973:130	---		0.194151	-1.22474
10497188	NM_008371 // RefSeq // Mus musculus interleukin 7 (Il7), mRNA. // chr3 // 100 //	NM_008371 // Il7 // interleukin 7 // 3 A1|3 6.6 cM // 16196 /// ENSMUST000000690	Il7	0.0515732	-1.22442
10561453	NM_011756 // RefSeq // Mus musculus zinc finger protein 36 (Zfp36), mRNA. // chr	NM_011756 // Zfp36 // zinc finger protein 36 // 7 A3|7 10.2 cM // 22695 /// ENSM	Zfp36	0.23735	-1.22428
10514830	NM_028209 // RefSeq // Mus musculus tetratricopeptide repeat domain 4 (Ttc4), tr	NM_028209 // Ttc4 // tetratricopeptide repeat domain 4 // 4 C7 // 72354 /// NM_0	Ttc4	0.0495928	-1.22419
10427496	NM_178748 // RefSeq // Mus musculus EGF-like, fibronectin type III and laminin G	NM_178748 // Egflam // EGF-like, fibronectin type III and laminin G domains // 1	Egflam	0.00793833	-1.22405
10603618	ENSMUST00000118521 // ENSEMBL // cdna:pseudogene chromosome:NCBIM37:X:10274058:1	---		0.0549547	-1.22376
10569992	ENSMUST00000086595 // ENSEMBL // cdna:pseudogene chromosome:NCBIM37:8:4651998:46	XR_031532 // LOC674846 // similar to CG5323-PA // --- // 674846	LOC674846	0.00222124	-1.22371
10442120	GENSCAN00000014834 // ENSEMBL // cdna:Genscan chromosome:NCBIM37:17:19414301:194	---		0.0606102	-1.22367
10353034	NR_004410 // RefSeq // Mus musculus small nucleolar RNA, C/D box 87 (Snord87), s	NR_004410 // Snord87 // small nucleolar RNA, C/D box 87 // 1|1 // 266793	Snord87	0.469259	-1.22367
10591576	NM_177030 // RefSeq // Mus musculus dedicator of cytokinesis 6 (Dock6), mRNA. //	NM_177030 // Dock6 // dedicator of cytokinesis 6 // 9 A3 // 319899 /// ENSMUST00	Dock6	0.021931	-1.22337
10454836	NM_001033168 // RefSeq // Mus musculus RIKEN cDNA 1700066B19 gene (1700066B19Rik	NM_001033168 // 1700066B19Rik // RIKEN cDNA 1700066B19 gene // 18 B2 // 73449 //	1700066B19Rik	0.000442111	-1.22335
10369927	AK090228 // GenBank HTC // Mus musculus adult male accessory axillary lymph node	---		0.0813053	-1.22328
10509441	NM_199307 // RefSeq // Mus musculus endothelin converting enzyme 1 (Ece1), mRNA.	NM_199307 // Ece1 // endothelin converting enzyme 1 // 4 D3 // 230857 /// ENSMUS	Ece1	0.141445	-1.22322
10392388	NM_011101 // RefSeq // Mus musculus protein kinase C, alpha (Prkca), mRNA. // ch	NM_011101 // Prkca // protein kinase C, alpha // 11 E1|11 68.0 cM // 18750 /// E	Prkca	0.241732	-1.22305
10368992	XR_033560 // RefSeq // PREDICTED: Mus musculus similar to Wilms tumor 1 associat	XR_033560 // Gm9068 // Wilms' tumour 1-associating protein pseudogene // 10 B2 /	Gm9068	0.0807443	-1.22302
10436251	ENSMUST00000102405 // ENSEMBL // ncrna:miRNA chromosome:NCBIM37:16:56070676:5607	---		0.0436189	-1.22296
10418167	NR_028021 // RefSeq // Mus musculus peptidylprolyl isomerase F, opposite strand	NR_028021 // Ppifos // peptidylprolyl isomerase F, opposite strand transcription	Ppifos	0.353298	-1.22293
10406622	NM_023821 // RefSeq // Mus musculus cardiomyopathy associated 5 (Cmya5), mRNA. /	NM_023821 // Cmya5 // cardiomyopathy associated 5 // 13 C3 // 76469 /// ENSMUST0	Cmya5	0.0494018	-1.22282
10566434	NM_020290 // RefSeq // Mus musculus olfactory receptor 690 (Olfr690), mRNA. // c	NM_020290 // Olfr690 // olfactory receptor 690 // 7 E3 // 56860 /// ENSMUST00000	Olfr690	0.0363329	-1.22266
10418500	NR_024069 // RefSeq // Mus musculus RIKEN cDNA 2010107H07 gene (2010107H07Rik),	NR_024069 // 2010107H07Rik // RIKEN cDNA 2010107H07 gene // 14 B // 66487	2010107H07Rik	0.0470521	-1.2226
10435832	NM_001029889 // RefSeq // Mus musculus predicted gene 608 (Gm608), mRNA. // chr1	NM_001029889 // Gm608 // predicted gene 608 // 16 B4 // 207806 /// ENSMUST000000	Gm608	0.10104	-1.22242
10507099	NM_001085549 // RefSeq // Mus musculus predicted gene 12824 (Gm12824), mRNA. //	NM_001085549 // Gm12824 // predicted gene 12824 // 4 D1|4 // 666048	Gm12824	0.0145017	-1.22234
10447294	NM_011104 // RefSeq // Mus musculus protein kinase C, epsilon (Prkce), mRNA. //	NM_011104 // Prkce // protein kinase C, epsilon // 17 E4 // 18754 /// ENSMUST000	Prkce	0.169864	-1.22228
10557816	NM_009739 // RefSeq // Mus musculus branched chain ketoacid dehydrogenase kinase	NM_009739 // Bckdk // branched chain ketoacid dehydrogenase kinase // 7 F3 // 12	Bckdk	0.223198	-1.22202
10414179	GENSCAN00000005282 // ENSEMBL // cdna:Genscan chromosome:NCBIM37:14:41262451:412	---		0.150848	-1.22191
10553646	NM_010418 // RefSeq // Mus musculus hect (homologous to the E6-AP (UBE3A) carbox	NM_010418 // Herc2 // hect (homologous to the E6-AP (UBE3A) carboxyl terminus) d	Herc2	0.0491334	-1.22183
10552303	NM_001033782 // RefSeq // Mus musculus predicted gene 5592 (Gm5592), mRNA. // ch	NM_001033782 // Gm5592 // predicted gene 5592 // 7 B3|7 // 434172 /// ENSMUST000	Gm5592	0.273298	-1.22135
10402750	NM_010439 // RefSeq // Mus musculus high mobility group box 1 (Hmgb1), mRNA. //	NM_010439 // Hmgb1 // high mobility group box 1 // 5 G3|5 83.0 cM // 15289 /// L	Hmgb1	0.0739442	-1.22126
10480035	NM_001177753 // RefSeq // Mus musculus 6-phosphofructo-2-kinase/fructose-2,6-bip	NM_001177753 // Pfkfb3 // 6-phosphofructo-2-kinase/fructose-2,6-biphosphatase 3	Pfkfb3	0.686032	-1.22116
10501098	NM_145922 // RefSeq // Mus musculus potassium voltage gated channel, Shaw-relate	NM_145922 // Kcnc4 // potassium voltage gated channel, Shaw-related subfamily, m	Kcnc4	0.0454257	-1.22107
10408952	NM_175749 // RefSeq // Mus musculus nucleoporin 153 (Nup153), mRNA. // chr13 //	NM_175749 // Nup153 // nucleoporin 153 // 13 A5 // 218210 /// ENSMUST00000021803	Nup153	0.0761691	-1.221
10548598	ENSMUST00000083102 // ENSEMBL // ncrna:snoRNA chromosome:NCBIM37:6:131330291:131	---		0.340266	-1.22083
10500960	NM_017397 // RefSeq // Mus musculus DEAD (Asp-Glu-Ala-Asp) box polypeptide 20 (D	NM_017397 // Ddx20 // DEAD (Asp-Glu-Ala-Asp) box polypeptide 20 // 3 F3 // 53975	Ddx20	0.100077	-1.22071
10548116	ENSMUST00000121087 // ENSEMBL // cdna:pseudogene chromosome:NCBIM37:6:127232081:	BC049086 // Ccnd2 // cyclin D2 // 6 F3|6 61.1 cM // 12444 /// BC049086 // Ccnd2	Ccnd2	0.103734	-1.22067
10429584	ENSMUST00000089689 // ENSEMBL // cdna:known chromosome:NCBIM37:15:75066079:75069	---		0.192301	-1.22067
10519607	BC147127 // GenBank // Mus musculus RIKEN cDNA 4930420K17 gene, mRNA (cDNA clone	BC147127 // 4930420K17Rik // RIKEN cDNA 4930420K17 gene // 5 A1 // 652925 /// NM	4930420K17Rik	0.352531	-1.22065
10516652	NM_198026 // RefSeq // Mus musculus IQ motif containing C (Iqcc), mRNA. // chr4	NM_198026 // Iqcc // IQ motif containing C // 4 D2.2 // 230767 /// ENSMUST000000	Iqcc	0.0353281	-1.22057
10523357	ENSMUST00000093637 // ENSEMBL // ncrna:snRNA chromosome:NCBIM37:5:96296353:96296	---		0.332719	-1.22038
10407097	NM_011056 // RefSeq // Mus musculus phosphodiesterase 4D, cAMP specific (Pde4d),	NM_011056 // Pde4d // phosphodiesterase 4D, cAMP specific // 13 D2.1-D2.2 // 238	Pde4d	0.019624	-1.22035
10356262	NM_033616 // RefSeq // Mus musculus component of Sp100-rs (Csprs), mRNA. // chr1	NM_033616 // Csprs // component of Sp100-rs // 8 B1.3 // 114564 /// ENSMUST00000	Csprs	0.419975	-1.22021
10355550	NM_178241 // RefSeq // Mus musculus chemokine (C-X-C motif) receptor 1 (Cxcr1),	NM_178241 // Cxcr1 // chemokine (C-X-C motif) receptor 1 // 1 C3|1 40.1 cM // 22	Cxcr1	0.0309874	-1.22001
10557397	ENSMUST00000122337 // ENSEMBL // Isoform 2 of Uncharacterized protein KIAA0556 g	ENSMUST00000122337 // D430042O09Rik // RIKEN cDNA D430042O09 gene // 7 F3 // 233	D430042O09Rik	0.00386388	-1.21997
10370920	NM_145361 // RefSeq // Mus musculus BTB (POZ) domain containing 2 (Btbd2), mRNA.	NM_145361 // Btbd2 // BTB (POZ) domain containing 2 // 10 C1 // 208198 /// ENSMU	Btbd2	0.0743645	-1.21986
10592459	GENSCAN00000036030 // ENSEMBL // cdna:Genscan chromosome:NCBIM37:9:39781464:3978	---		0.0829092	-1.21981
10516823	NM_183428 // RefSeq // Mus musculus erythrocyte protein band 4.1 (Epb4.1), trans	NM_183428 // Epb4.1 // erythrocyte protein band 4.1 // 4 D2.3 // 269587 /// NM_0	Epb4.1	0.0325671	-1.2197
10398459	NM_001135001 // RefSeq // Mus musculus protein phosphatase 2, regulatory subunit	NM_001135001 // Ppp2r5c // protein phosphatase 2, regulatory subunit B (B56), ga	Ppp2r5c	0.173404	-1.2197
10408225	NM_178208 // RefSeq // Mus musculus histone cluster 1, H4c (Hist1h4c), mRNA. //	NM_178208 // Hist1h4c // histone cluster 1, H4c // --- // 319155 /// NM_178208 /	Hist1h4c	0.141212	-1.21969
10406003	GENSCAN00000015021 // ENSEMBL // cdna:Genscan chromosome:NCBIM37:13:72478531:725	---		0.066295	-1.21959
10598596	NM_001085537 // RefSeq // Mus musculus predicted gene 14501 (Gm14501), mRNA. //	NM_001085537 // Gm14501 // predicted gene 14501 // X A1.1|X // 547154 /// NM_029	Gm14501	0.135705	-1.21952
10475144	NM_007601 // RefSeq // Mus musculus calpain 3 (Capn3), transcript variant a, mRN	NM_007601 // Capn3 // calpain 3 // 2 E5|2 67.2 cM // 12335 /// NM_001177799 // C	Capn3	0.0536984	-1.21939
10550320	ENSMUST00000083959 // ENSEMBL // ncrna:rRNA chromosome:NCBIM37:7:17057162:170572	---		0.212538	-1.21936
10514323	AK144774 // GenBank HTC // Mus musculus lung RCB-0558 LLC cDNA, RIKEN full-lengt	AK144774 // LOC100037413 // hypothetical LOC100037413 // --- // 100037413 /// XM	LOC100037413	0.130854	-1.21932
10474041	NM_183112 // RefSeq // Mus musculus RIKEN cDNA 1700029I15 gene (1700029I15Rik),	NM_183112 // 1700029I15Rik // RIKEN cDNA 1700029I15 gene // 2 E1 // 75641 /// EN	1700029I15Rik	0.0694883	-1.21926
10506004	NM_030014 // RefSeq // Mus musculus hook homolog 1 (Drosophila) (Hook1), mRNA. /	NM_030014 // Hook1 // hook homolog 1 (Drosophila) // 4 C5|4 45.5 cM // 77963 ///	Hook1	0.120902	-1.21925
10462539	NM_172527 // RefSeq // Mus musculus nudix (nucleoside diphosphate linked moiety	NM_172527 // Nudt15 // nudix (nucleoside diphosphate linked moiety X)-type motif	Nudt15	0.233106	-1.21922
10447617	NR_030465 // RefSeq // Mus musculus microRNA 692-1 (Mir692-1), microRNA. // chr1	NR_030465 // Mir692-1 // microRNA 692-1 // --- // 751529	Mir692-1	0.347477	-1.21915
10600310	NM_019404 // RefSeq // Mus musculus arginine vasopressin receptor 2 (Avpr2), mRN	NM_019404 // Avpr2 // arginine vasopressin receptor 2 // X A7.3|X 29.52 cM // 12	Avpr2	0.0374353	-1.21908
10457022	NM_010777 // RefSeq // Mus musculus myelin basic protein (Mbp), transcript varia	NM_010777 // Mbp // myelin basic protein // 18 E2-E4|18 55.0 cM // 17196 /// NM_	Mbp	0.00564188	-1.21904
10367591	NM_026793 // RefSeq // Mus musculus myc target 1 (Myct1), mRNA. // chr10 // 100	NM_026793 // Myct1 // myc target 1 // 10 A1 // 68632 /// ENSMUST00000051809 // M	Myct1	0.209573	-1.21885
10539186	NM_011259 // RefSeq // Mus musculus regenerating islet-derived 3 alpha (Reg3a),	NM_011259 // Reg3a // regenerating islet-derived 3 alpha // 6 C3|6 33.5 cM // 19	Reg3a	0.0736857	-1.21878
10551526	NM_177396 // RefSeq // Mus musculus interleukin 28B (Il28b), mRNA. // chr7 // 10	NM_177396 // Il28b // interleukin 28B // 7 A3 // 338374 /// ENSMUST00000078364 /	Il28b	0.0950821	-1.21877
10466374	NM_011600 // RefSeq // Mus musculus transducin-like enhancer of split 4, homolog	NM_011600 // Tle4 // transducin-like enhancer of split 4, homolog of Drosophila	Tle4	0.0481822	-1.21856
10390915	NM_027800 // RefSeq // Mus musculus keratin associated protein 2-4 (Krtap2-4), m	NM_027800 // Krtap2-4 // keratin associated protein 2-4 // 11 D // 71453 /// NM_	Krtap2-4	0.159931	-1.21856
10390917	NM_027800 // RefSeq // Mus musculus keratin associated protein 2-4 (Krtap2-4), m	NM_027800 // Krtap2-4 // keratin associated protein 2-4 // 11 D // 71453 /// NM_	Krtap2-4	0.159931	-1.21856
10502766	NM_001081298 // RefSeq // Mus musculus latrophilin 2 (Lphn2), mRNA. // chr3 // 1	NM_001081298 // Lphn2 // latrophilin 2 // 3 H3 // 99633 /// ENSMUST00000106127 /	Lphn2	0.3231	-1.21854
10457221	GENSCAN00000039236 // ENSEMBL // cdna:Genscan chromosome:NCBIM37:18:3858153:3899	---		0.145203	-1.21852
10529581	NM_026242 // RefSeq // Mus musculus Morf4 family associated protein 1 (Mrfap1),	NM_026242 // Mrfap1 // Morf4 family associated protein 1 // 5 B3 // 67568 /// EN	Mrfap1	0.154189	-1.21852
10446425	ENSMUST00000083372 // ENSEMBL // ncrna:snRNA chromosome:NCBIM37:17:66435434:6643	---		0.208481	-1.21847
10508368	NM_001009819 // RefSeq // Mus musculus alpha 1,3-galactosyltransferase 2 (isoglo	NM_001009819 // A3galt2 // alpha 1,3-galactosyltransferase 2 (isoglobotriaosylce	A3galt2	0.025508	-1.21844
10552874	NM_011565 // RefSeq // Mus musculus TEA domain family member 2 (Tead2), mRNA. //	NM_011565 // Tead2 // TEA domain family member 2 // 7 B5|7 23.0 cM // 21677 ///	Tead2	0.0789628	-1.21843
10492310	NM_020007 // RefSeq // Mus musculus muscleblind-like 1 (Drosophila) (Mbnl1), mRN	NM_020007 // Mbnl1 // muscleblind-like 1 (Drosophila) // --- // 56758 /// ENSMUS	Mbnl1	0.0420031	-1.21838
10580450	ENSMUST00000082690 // ENSEMBL // ncrna:snRNA chromosome:NCBIM37:8:89195135:89195	---		0.403248	-1.21817
10443122	NM_027544 // RefSeq // Mus musculus gametogenetin binding protein 1 (Ggnbp1), mR	NM_027544 // Ggnbp1 // gametogenetin binding protein 1 // 17 A3.3 // 70772 /// E	Ggnbp1	0.0479173	-1.21801
10607877	NM_026662 // RefSeq // Mus musculus phosphoribosyl pyrophosphate synthetase 2 (P	NM_026662 // Prps2 // phosphoribosyl pyrophosphate synthetase 2 // X 72.0 cM //	Prps2	0.0198865	-1.21765
10436692	ENSMUST00000099574 // ENSEMBL // Putative uncharacterized protein gene:ENSMUSG00	ENSMUST00000099574 // Gm10791 // predicted gene 10791 // --- // 100038614	Gm10791	0.241601	-1.21752
10518346	NM_001085522 // RefSeq // Mus musculus predicted gene 13251 (Gm13251), mRNA. //	NM_001085522 // Gm13251 // predicted gene 13251 // 4 E1 // 433791 /// NM_027285	Gm13251	0.55993	-1.2175
10598648	NM_001111037 // RefSeq // Mus musculus predicted gene 14483 (Gm14483), mRNA. //	NM_001111037 // Gm14483 // predicted gene 14483 // X A1.1 // 100042922 /// NM_00	Gm14483	0.119695	-1.21744
10582310	NM_138656 // RefSeq // Mus musculus mevalonate (diphospho) decarboxylase (Mvd),	NM_138656 // Mvd // mevalonate (diphospho) decarboxylase // 8 E1 // 192156 /// N	Mvd	0.514354	-1.21737
10426435	NR_002890 // RefSeq // Mus musculus predicted gene 12070 (Gm12070), non-coding R	NR_002890 // Gm12070 // glyceraldehyde-3-phosphate dehydrogenase pseudogene // 1	Gm12070	0.000408131	-1.21733
10574498	NM_133960 // RefSeq // Mus musculus carboxylesterase 6 (Ces6), mRNA. // chr8 //	NM_133960 // Ces6 // carboxylesterase 6 // 8 D3 // 102022 /// ENSMUST00000034346	Ces6	0.0504499	-1.21727
10368283	NM_001010837 // RefSeq // Mus musculus trace amine-associated receptor 8B (Taar8	NM_001010837 // Taar8b // trace amine-associated receptor 8B // 10 A4 // 382348	Taar8b	0.0277306	-1.21726
10388296	NM_146710 // RefSeq // Mus musculus olfactory receptor 398 (Olfr398), mRNA. // c	NM_146710 // Olfr398 // olfactory receptor 398 // --- // 258705 /// ENSMUST00000	Olfr398	0.0529333	-1.21712
10451953	NM_029796 // RefSeq // Mus musculus leucine-rich alpha-2-glycoprotein 1 (Lrg1),	NM_029796 // Lrg1 // leucine-rich alpha-2-glycoprotein 1 // 17 D|17 10.0 cM // 7	Lrg1	0.308816	-1.21699
10483178	NM_177025 // RefSeq // Mus musculus Cobl-like 1 (Cobll1), transcript variant 1,	NM_177025 // Cobll1 // Cobl-like 1 // 2 C3 // 319876 /// NM_027225 // Cobll1 //	Cobll1	0.309991	-1.21676
10526250	NM_145215 // RefSeq // Mus musculus abhydrolase domain containing 11 (Abhd11), m	NM_145215 // Abhd11 // abhydrolase domain containing 11 // 5 G2 // 68758 /// ENS	Abhd11	0.032273	-1.21674
10430105	NM_145472 // RefSeq // Mus musculus RIKEN cDNA C030006K11 gene (C030006K11Rik),	NM_145472 // C030006K11Rik // RIKEN cDNA C030006K11 gene // 15 D3 // 223665 ///	C030006K11Rik	0.0538857	-1.21674
10358057	NM_175259 // RefSeq // Mus musculus shisa homolog 4 (Xenopus laevis) (Shisa4), m	NM_175259 // Shisa4 // shisa homolog 4 (Xenopus laevis) // 1 E4 // 77552 /// ENS	Shisa4	0.127941	-1.21653
10413255	NM_183389 // RefSeq // Mus musculus double homeobox B-like (Duxbl), mRNA. // chr	NM_183389 // Duxbl // double homeobox B-like // 14 A3 // 278672 /// NM_001177538	Duxbl	0.11737	-1.21638
10413265	NM_183389 // RefSeq // Mus musculus double homeobox B-like (Duxbl), mRNA. // chr	NM_183389 // Duxbl // double homeobox B-like // 14 A3 // 278672 /// NM_001177538	Duxbl	0.11737	-1.21638
10453316	ENSMUST00000083798 // ENSEMBL // ncrna:snRNA chromosome:NCBIM37:17:84686981:8468	---		0.38846	-1.21621
10454514	NM_144862 // RefSeq // Mus musculus LIM and senescent cell antigen like domains	NM_144862 // Lims2 // LIM and senescent cell antigen like domains 2 // 18 B1 //	Lims2	0.0208863	-1.21613
10459944	NM_001164109 // RefSeq // Mus musculus nuclear factor of activated T-cells, cyto	NM_001164109 // Nfatc1 // nuclear factor of activated T-cells, cytoplasmic, calc	Nfatc1	0.0748175	-1.21613
10374764	NR_002890 // RefSeq // Mus musculus predicted gene 12070 (Gm12070), non-coding R	NR_002890 // Gm12070 // glyceraldehyde-3-phosphate dehydrogenase pseudogene // 1	Gm12070	0.00124786	-1.21583
10537819	NM_146654 // RefSeq // Mus musculus olfactory receptor 237, pseudogene 1 (Olfr23	NM_146654 // Olfr237-ps1 // olfactory receptor 237, pseudogene 1 // --- // 25864	Olfr237-ps1	0.110486	-1.21576
10591612	NM_177030 // RefSeq // Mus musculus dedicator of cytokinesis 6 (Dock6), mRNA. //	NM_177030 // Dock6 // dedicator of cytokinesis 6 // 9 A3 // 319899 /// ENSMUST00	Dock6	0.158517	-1.2157
10422655	ENSMUST00000096506 // ENSEMBL // similar to Glyceraldehyde-3-phosphate dehydroge	ENSMUST00000096506 // Gm16374 // glyceraldehyde-3-phosphate dehydrogenase pseudo	Gm16374	0.000818686	-1.21568
10548697	GENSCAN00000000874 // ENSEMBL // cdna:Genscan chromosome:NCBIM37:6:133715512:133	---		0.0342039	-1.21555
10361754	NM_010146 // RefSeq // Mus musculus epilepsy, progressive myoclonic epilepsy, ty	NM_010146 // Epm2a // epilepsy, progressive myoclonic epilepsy, type 2 gene alph	Epm2a	0.21506	-1.21535
10414717	ENSMUST00000103573 // ENSEMBL // cdna:known chromosome:NCBIM37:14:53287086:53287	---		0.0549122	-1.2153
10569958	NR_033527 // RefSeq // Mus musculus chemokine (C-C motif) ligand 25 (Ccl25), tra	NR_033527 // Ccl25 // chemokine (C-C motif) ligand 25 // 8 A1.1|8 1.0 cM // 2030	Ccl25	0.146968	-1.21521
10414731	ENSMUST00000103577 // ENSEMBL // similar to TRAV6D-4 gene:ENSMUSG00000076768 //	ENSMUST00000103577 // LOC100045878 // similar to TRAV6D-4 // --- // 100045878	LOC100045878	0.221698	-1.21519
10389795	NM_011505 // RefSeq // Mus musculus syntaxin binding protein 4 (Stxbp4), mRNA. /	NM_011505 // Stxbp4 // syntaxin binding protein 4 // 11 C // 20913 /// ENSMUST00	Stxbp4	0.555179	-1.21512
10595452	NM_027394 // RefSeq // Mus musculus ubiquitin-conjugating enzyme E2C binding pro	NM_027394 // Ube2cbp // ubiquitin-conjugating enzyme E2C binding protein // 9 E3	Ube2cbp	0.079658	-1.21506
10501802	NM_178936 // RefSeq // Mus musculus transmembrane protein 56 (Tmem56), mRNA. //	NM_178936 // Tmem56 // transmembrane protein 56 // 3 G3 // 99887 /// ENSMUST0000	Tmem56	0.0744501	-1.21496
10542237	ENSMUST00000083227 // ENSEMBL // ncrna:rRNA chromosome:NCBIM37:6:132541077:13254	---		0.106298	-1.2149
10551377	NM_001033315 // RefSeq // Mus musculus homeodomain interacting protein kinase 4	NM_001033315 // Hipk4 // homeodomain interacting protein kinase 4 // 7 A3 // 233	Hipk4	0.0174436	-1.21458
10592531	ENSMUST00000082975 // ENSEMBL // ncrna:snRNA chromosome:NCBIM37:9:41147519:41147	---		0.530807	-1.2145
10472195	NM_172527 // RefSeq // Mus musculus nudix (nucleoside diphosphate linked moiety	NM_172527 // Nudt15 // nudix (nucleoside diphosphate linked moiety X)-type motif	Nudt15	0.161932	-1.21448
10564527	NM_009697 // RefSeq // Mus musculus nuclear receptor subfamily 2, group F, membe	NM_009697 // Nr2f2 // nuclear receptor subfamily 2, group F, member 2 // 7 D1|7	Nr2f2	0.113501	-1.21444
10451081	NM_028381 // RefSeq // Mus musculus coiled-coil domain containing 94 (Ccdc94), m	NM_028381 // Ccdc94 // coiled-coil domain containing 94 // 17 D // 72886 /// ENS	Ccdc94	0.0248586	-1.21433
10553301	NM_001136069 // RefSeq // Mus musculus lactate dehydrogenase A (Ldha), transcrip	NM_001136069 // Ldha // lactate dehydrogenase A // 7 B4|7 23.5 cM // 16828 /// N	Ldha	0.0717144	-1.21415
10423796	ENSMUST00000083918 // ENSEMBL // ncrna:snoRNA chromosome:NCBIM37:15:37988040:379	---		0.476233	-1.21405
10430866	NM_010005 // RefSeq // Mus musculus cytochrome P450, family 2, subfamily d, poly	NM_010005 // Cyp2d10 // cytochrome P450, family 2, subfamily d, polypeptide 10 /	Cyp2d10	0.24626	-1.2139
10512630	NR_033638 // RefSeq // Mus musculus olfactory receptor 29, pseudogene 1 (Olfr29-	NR_033638 // Olfr29-ps1 // olfactory receptor 29, pseudogene 1 // 4 B1 // 29848	Olfr29-ps1	0.0906438	-1.21371
10497105	NM_024194 // RefSeq // Mus musculus leucine rich repeat containing 40 (Lrrc40),	NM_024194 // Lrrc40 // leucine rich repeat containing 40 // 3 H4 // 67144 /// EN	Lrrc40	0.10314	-1.21371
10450723	NM_010395 // RefSeq // Mus musculus histocompatibility 2, T region locus 10 (H2-	NM_010395 // H2-T10 // histocompatibility 2, T region locus 10 // 17 B1|17 19.96	H2-T10	0.209158	-1.2137
10468907	---	---		0.148444	-1.21363
10473861	NM_028733 // RefSeq // Mus musculus protein kinase C and casein kinase substrate	NM_028733 // Pacsin3 // protein kinase C and casein kinase substrate in neurons	Pacsin3	0.0450137	-1.21362
10445067	BC027007 // GenBank // Mus musculus RIKEN cDNA 1700022C21 gene, mRNA (cDNA clone	BC027007 // 1700022C21Rik // RIKEN cDNA 1700022C21 gene // 17 B1 // 76416 /// EN	1700022C21Rik	0.265948	-1.21357
10444830	NM_010394 // RefSeq // Mus musculus histocompatibility 2, Q region locus 7 (H2-Q	NM_010394 // H2-Q7 // histocompatibility 2, Q region locus 7 // 17 B1|17 19.19 c	H2-Q7	0.509003	-1.21354
10499113	NM_001001650 // RefSeq // Mus musculus protease, serine, 48 (Prss48), mRNA. // c	NM_001001650 // Prss48 // protease, serine, 48 // 3 F1 // 368202 /// ENSMUST0000	Prss48	0.0614229	-1.21342
10472374	ENSMUST00000100069 // ENSEMBL // sodium channel, voltage-gated, type III, alpha	BC172147 // Scn9a // sodium channel, voltage-gated, type IX, alpha // 2 C1.3|2 3	Scn9a	0.13494	-1.21329
10437936	ENSMUST00000063394 // ENSEMBL // Putative uncharacterized protein gene:ENSMUSG00	ENSMUST00000063394 // F830005K03Rik // RIKEN cDNA F830005K03 gene // 16 A1 // 44	F830005K03Rik	0.0292103	-1.21328
10568521	BC044749 // GenBank // Mus musculus RIKEN cDNA 2310057M21 gene, mRNA (cDNA clone	BC044749 // 2310057M21Rik // RIKEN cDNA 2310057M21 gene // 7 F3 // 68277 /// NM_	2310057M21Rik	0.0121405	-1.21321
10555179	NM_028410 // RefSeq // Mus musculus protein-kinase, interferon-inducible double	NM_028410 // Prkrir // protein-kinase, interferon-inducible double stranded RNA	Prkrir	0.0140741	-1.21317
10536405	ENSMUST00000101672 // ENSEMBL // Putative uncharacterized protein gene:ENSMUSG00	ENSMUST00000101672 // Nxph1 // neurexophilin 1 // 6 A1 // 18231	Nxph1	0.00857131	-1.21315
10608196	NM_001177569 // RefSeq // Mus musculus predicted gene 6026 (Gm6026), mRNA. // ch	NM_001177569 // Gm6026 // predicted gene 6026 // Y A1|Y // 547210 /// EU315689 /	Gm6026	0.280724	-1.21313
10608033	NM_001177569 // RefSeq // Mus musculus predicted gene 6026 (Gm6026), mRNA. // ch	NM_001177569 // Gm6026 // predicted gene 6026 // Y A1|Y // 547210 /// EU315689 /	Gm6026	0.280725	-1.21312
10355984	NM_009255 // RefSeq // Mus musculus serine (or cysteine) peptidase inhibitor, cl	NM_009255 // Serpine2 // serine (or cysteine) peptidase inhibitor, clade E, memb	Serpine2	0.0226079	-1.21308
10373372	NM_001081040 // RefSeq // Mus musculus coenzyme Q10 homolog A (yeast) (Coq10a),	NM_001081040 // Coq10a // coenzyme Q10 homolog A (yeast) // 10 D3 // 210582 ///	Coq10a	0.0250625	-1.21304
10567522	XM_355934 // RefSeq // PREDICTED: Mus musculus dynein, axonemal, heavy chain 3 (	XM_355934 // Dnahc3 // dynein, axonemal, heavy chain 3 // 7 F2 // 381917	Dnahc3	0.0592634	-1.21302
10510957	NM_172990 // RefSeq // Mus musculus pantothenate kinase 4 (Pank4), mRNA. // chr4	NM_172990 // Pank4 // pantothenate kinase 4 // 4 E2 // 269614 /// ENSMUST0000003	Pank4	0.0341003	-1.21294
10585318	NM_001104617 // RefSeq // Mus musculus radixin (Rdx), transcript variant 3, mRNA	NM_001104617 // Rdx // radixin // 9 A5.3 // 19684 /// ENSMUST00000061352 // Rdx	Rdx	0.234283	-1.2129
10515363	NM_025962 // RefSeq // Mus musculus methylmalonic aciduria cblC type, with homoc	NM_025962 // Mmachc // methylmalonic aciduria cblC type, with homocystinuria //	Mmachc	0.099632	-1.21282
10460767	NM_028967 // RefSeq // Mus musculus basic leucine zipper transcription factor, A	NM_028967 // Batf2 // basic leucine zipper transcription factor, ATF-like 2 // 1	Batf2	0.00409382	-1.21272
10514466	NM_010591 // RefSeq // Mus musculus Jun oncogene (Jun), mRNA. // chr4 // 100 //	NM_010591 // Jun // Jun oncogene // 4 C5-C7|4 44.6 cM // 16476 /// ENSMUST000001	Jun	0.00730151	-1.21271
10554710	ENSMUST00000083786 // ENSEMBL // ncrna:snRNA chromosome:NCBIM37:7:91319075:91319	---		0.00891417	-1.21258
10377982	NM_153103 // RefSeq // Mus musculus kinesin family member 1C (Kif1c), mRNA. // c	NM_153103 // Kif1c // kinesin family member 1C // 11 B3 // 16562 /// ENSMUST0000	Kif1c	0.0685732	-1.21257
10546510	NM_008377 // RefSeq // Mus musculus leucine-rich repeats and immunoglobulin-like	NM_008377 // Lrig1 // leucine-rich repeats and immunoglobulin-like domains 1 //	Lrig1	0.0220569	-1.21251
10537805	NM_146988 // RefSeq // Mus musculus olfactory receptor 447 (Olfr447), mRNA. // c	NM_146988 // Olfr447 // olfactory receptor 447 // --- // 258990 /// ENSMUST00000	Olfr447	0.0225546	-1.21245
10605914	ENSMUST00000119692 // ENSEMBL // cdna:pseudogene chromosome:NCBIM37:X:96276752:9	XR_030913 // Gm5760 // glyceraldehyde-3-phosphate dehydrogenase pseudogene // X	Gm5760	0.0261979	-1.21245
10444991	NM_001034909 // RefSeq // Mus musculus predicted gene, EG547347 (EG547347), mRNA	NM_001034909 // EG547347 // predicted gene, EG547347 // 17 B1|17 // 547347	EG547347	0.0244362	-1.21243
10494565	NM_001161765 // RefSeq // Mus musculus flavin containing monooxygenase 5 (Fmo5),	NM_001161765 // Fmo5 // flavin containing monooxygenase 5 // 3 F2.2 // 14263 ///	Fmo5	0.244575	-1.21213
10571889	ENSMUST00000083793 // ENSEMBL // ncrna:snRNA chromosome:NCBIM37:8:62558387:62558	---		0.0225158	-1.21194
10376404	NM_207230 // RefSeq // Mus musculus olfactory receptor 320 (Olfr320), mRNA. // c	NM_207230 // Olfr320 // olfactory receptor 320 // 11 B1.3 // 216783 /// ENSMUST0	Olfr320	0.191955	-1.21172
10360522	NM_007422 // RefSeq // Mus musculus adenylosuccinate synthetase, non muscle (Ads	NM_007422 // Adss // adenylosuccinate synthetase, non muscle // 1 H4 // 11566 //	Adss	0.0391551	-1.21167
10554231	NR_029826 // RefSeq // Mus musculus microRNA 7-2 (Mir7-2), microRNA. // chr7 //	NR_029826 // Mir7-2 // microRNA 7-2 // --- // 723884	Mir7-2	0.154426	-1.21158
10507589	ENSMUST00000122207 // ENSEMBL // cdna:pseudogene chromosome:NCBIM37:4:118659619:	---		0.0562413	-1.21157
10400153	L38477 // GenBank // Mus musculus (clone Clebp-1) high mobility group 1 protein	L38477 // Hmgb1 // high mobility group box 1 // 5 G3|5 83.0 cM // 15289	Hmgb1	0.169893	-1.21146
10449644	NM_025374 // RefSeq // Mus musculus glyoxalase 1 (Glo1), transcript variant 1, m	NM_025374 // Glo1 // glyoxalase 1 // 17 A3.3|17 16.0 cM // 109801 /// NM_0011135	Glo1	0.301382	-1.21141
10597935	NM_133974 // RefSeq // Mus musculus CUB domain containing protein 1 (Cdcp1), mRN	NM_133974 // Cdcp1 // CUB domain containing protein 1 // 9 F4 // 109332 /// ENSM	Cdcp1	0.16031	-1.21127
10538459	NM_007472 // RefSeq // Mus musculus aquaporin 1 (Aqp1), mRNA. // chr6 // 100 //	NM_007472 // Aqp1 // aquaporin 1 // 6 B3|6 27.0 cM // 11826 /// ENSMUST000000047	Aqp1	0.306155	-1.21122
10525553	ENSMUST00000083257 // ENSEMBL // ncrna:snRNA chromosome:NCBIM37:5:123810841:1238	---		0.435129	-1.21121
10364950	NM_008655 // RefSeq // Mus musculus growth arrest and DNA-damage-inducible 45 be	NM_008655 // Gadd45b // growth arrest and DNA-damage-inducible 45 beta // 10 C1|	Gadd45b	0.141501	-1.21115
10510624	NM_001033352 // RefSeq // Mus musculus kelch-like 21 (Drosophila) (Klhl21), mRNA	NM_001033352 // Klhl21 // kelch-like 21 (Drosophila) // 4 E2 // 242785 /// ENSMU	Klhl21	0.14053	-1.2111
10363563	NM_175194 // RefSeq // Mus musculus solute carrier family 25 (mitochondrial carr	NM_175194 // Slc25a16 // solute carrier family 25 (mitochondrial carrier, Graves	Slc25a16	0.0407725	-1.21099
10590381	NM_011703 // RefSeq // Mus musculus vasoactive intestinal peptide receptor 1 (Vi	NM_011703 // Vipr1 // vasoactive intestinal peptide receptor 1 // 9 F4|9 72.5 cM	Vipr1	0.0453889	-1.21093
10531790	NM_144955 // RefSeq // Mus musculus NK6 homeobox 1 (Nkx6-1), mRNA. // chr5 // 10	NM_144955 // Nkx6-1 // NK6 homeobox 1 // 5 E4 // 18096 /// ENSMUST00000044125 //	Nkx6-1	0.0375939	-1.2106
10582958	NM_001033322 // RefSeq // Mus musculus guanylate cyclase 1, soluble, alpha 2 (Gu	NM_001033322 // Gucy1a2 // guanylate cyclase 1, soluble, alpha 2 // 9 A1 // 2348	Gucy1a2	0.111177	-1.21045
10428809	NM_177755 // RefSeq // Mus musculus kelch-like 38 (Drosophila) (Klhl38), mRNA. /	NM_177755 // Klhl38 // kelch-like 38 (Drosophila) // 15 D1 // 268807 /// ENSMUST	Klhl38	0.136162	-1.21045
10377245	NM_001013013 // RefSeq // Mus musculus dehydrogenase/reductase (SDR family) memb	NM_001013013 // Dhrs7c // dehydrogenase/reductase (SDR family) member 7C // 11 B	Dhrs7c	0.314135	-1.21042
10379987	---	---		0.274957	-1.21021
10553859	---	---		0.274957	-1.21021
10582973	NM_001164574 // RefSeq // Mus musculus kelch repeat and BTB (POZ) domain contain	NM_001164574 // Kbtbd3 // kelch repeat and BTB (POZ) domain containing 3 // 9 A1	Kbtbd3	0.0678942	-1.21018
10537458	NM_001004182 // RefSeq // Mus musculus predicted gene 5567 (Gm5567), mRNA. // ch	NM_001004182 // Gm5567 // predicted gene 5567 // 6 B1|6 // 434008 /// ENSMUST000	Gm5567	0.0370069	-1.21008
10406464	ENSMUST00000051524 // ENSEMBL // cdna:pseudogene chromosome:NCBIM37:13:83971997:	XR_033957 // Gm5452 // lactate dehydrogenase A pseudogene // 13 C3 // 432789	Gm5452	0.0262024	-1.21006
10368681	NM_001177783 // RefSeq // Mus musculus ret finger protein-like 4B (Rfpl4b), mRNA	NM_001177783 // Rfpl4b // ret finger protein-like 4B // 10 B1 // 215919	Rfpl4b	0.00969323	-1.20999
10598644	NM_001111037 // RefSeq // Mus musculus predicted gene 14483 (Gm14483), mRNA. //	NM_001111037 // Gm14483 // predicted gene 14483 // X A1.1 // 100042922 /// NM_00	Gm14483	0.1319	-1.20997
10489151	NM_001039557 // RefSeq // Mus musculus RIKEN cDNA 4922505G16 gene (4922505G16Rik	NM_001039557 // 4922505G16Rik // RIKEN cDNA 4922505G16 gene // 2 H1 // 629499 //	4922505G16Rik	0.00572399	-1.20994
10384044	NM_022879 // RefSeq // Mus musculus myosin, light polypeptide 7, regulatory (Myl	NM_022879 // Myl7 // myosin, light polypeptide 7, regulatory // 11 A1|11 0.75 cM	Myl7	0.0976944	-1.20984
10454881	BC028765 // GenBank // Mus musculus RIKEN cDNA 0610010O12 gene, mRNA (cDNA clone	BC028765 // 0610010O12Rik // RIKEN cDNA 0610010O12 gene // 18 B3 // 66060 /// NM	0610010O12Rik	0.0178034	-1.20962
10425611	NM_080633 // RefSeq // Mus musculus aconitase 2, mitochondrial (Aco2), nuclear g	NM_080633 // Aco2 // aconitase 2, mitochondrial // 15 E1 // 11429 /// ENSMUST000	Aco2	0.0464793	-1.20961
10550169	NM_172674 // RefSeq // Mus musculus PHD finger protein 20 (Phf20), mRNA. // chr7	NM_172674 // Phf20 // PHD finger protein 20 // 2 H1 // 228829 /// ENSMUST0000003	Phf20	0.17479	-1.20946
10458958	---	---		0.0314909	-1.20935
10420488	NM_001164323 // RefSeq // Mus musculus DNA segment, Chr 14, ERATO Doi 668, expre	NM_001164323 // D14Ertd668e // DNA segment, Chr 14, ERATO Doi 668, expressed //	D14Ertd668e	0.237563	-1.20932
10490751	ENSMUST00000120868 // ENSEMBL // cdna:pseudogene chromosome:NCBIM37:2:181458747:	---		0.0417409	-1.20926
10430660	NM_011057 // RefSeq // Mus musculus platelet derived growth factor, B polypeptid	NM_011057 // Pdgfb // platelet derived growth factor, B polypeptide // 15 E|15 4	Pdgfb	0.0185892	-1.20921
10462084	NR_029591 // RefSeq // Mus musculus microRNA 204 (Mir204), microRNA. // chr19 //	NR_029591 // Mir204 // microRNA 204 // --- // 387200	Mir204	0.0168101	-1.2092
10472933	NM_029022 // RefSeq // Mus musculus secernin 3 (Scrn3), mRNA. // chr2 // 48 // 7	NM_029022 // Scrn3 // secernin 3 // 2 C3 // 74616 /// ENSMUST00000090811 // Scrn	Scrn3	0.0813881	-1.20915
10541186	NR_030776 // RefSeq // Mus musculus RIKEN cDNA 3110021A11 gene (3110021A11Rik),	NR_030776 // 3110021A11Rik // RIKEN cDNA 3110021A11 gene // --- // 67289 /// ENS	3110021A11Rik	0.0872805	-1.20915
10400126	NM_010733 // RefSeq // Mus musculus leucine rich repeat protein 3, neuronal (Lrr	NM_010733 // Lrrn3 // leucine rich repeat protein 3, neuronal // 12 B3 // 16981	Lrrn3	0.189108	-1.20887
10407051	XR_031811 // RefSeq // PREDICTED: Mus musculus similar to Cytochrome c (LOC10004	XR_031811 // Gm2736 // predicted gene 2736 // 13 D2.1|13 // 100040366	Gm2736	0.0371303	-1.20886
10524621	NM_011854 // RefSeq // Mus musculus 2'-5' oligoadenylate synthetase-like 2 (Oasl	NM_011854 // Oasl2 // 2'-5' oligoadenylate synthetase-like 2 // 5 F // 23962 ///	Oasl2	0.498714	-1.20876
10520390	ENSMUST00000094104 // ENSEMBL // similar to Glyceraldehyde-3-phosphate dehydroge	ENSMUST00000094104 // Gm10290 // glyceraldehyde-3-phosphate dehydrogenase pseudo	Gm10290	0.000586401	-1.20875
10584271	NM_025464 // RefSeq // Mus musculus transmembrane protein 218 (Tmem218), mRNA. /	NM_025464 // Tmem218 // transmembrane protein 218 // 9 A4 // 66279 /// ENSMUST00	Tmem218	0.371017	-1.20866
10428515	NM_001081391 // RefSeq // Mus musculus CUB and Sushi multiple domains 3 (Csmd3),	NM_001081391 // Csmd3 // CUB and Sushi multiple domains 3 // 15 D1 // 239420 ///	Csmd3	0.0454698	-1.20863
10491617	NM_172679 // RefSeq // Mus musculus RIKEN cDNA 4932438A13 gene (4932438A13Rik),	NM_172679 // 4932438A13Rik // RIKEN cDNA 4932438A13 gene // 3 B // 229227	4932438A13Rik	0.301871	-1.20837
10598652	NM_001025260 // RefSeq // Mus musculus predicted gene 14484 (Gm14484), mRNA. //	NM_001025260 // Gm14484 // predicted gene 14484 // X A1.1|X // 547160 /// NM_001	Gm14484	0.0571385	-1.20831
10425265	ENSMUST00000100455 // ENSEMBL // Putative uncharacterized protein gene:ENSMUSG00	ENSMUST00000100455 // Gm10863 // predicted gene 10863 // 15 E1 // 100041655	Gm10863	0.26718	-1.20825
10564482	NM_201639 // RefSeq // Mus musculus synemin, intermediate filament protein (Synm	NM_201639 // Synm // synemin, intermediate filament protein // 7 C // 233335 ///	Synm	0.0342021	-1.20814
10526712	NM_013478 // RefSeq // Mus musculus alpha-2-glycoprotein 1, zinc (Azgp1), mRNA.	NM_013478 // Azgp1 // alpha-2-glycoprotein 1, zinc // 5 G2|5 78.0 cM // 12007 //	Azgp1	0.0140126	-1.20812
10419719	NM_020513 // RefSeq // Mus musculus olfactory receptor 1508 (Olfr1508), mRNA. //	NM_020513 // Olfr1508 // olfactory receptor 1508 // 14 C2 // 57270 /// ENSMUST00	Olfr1508	0.0224911	-1.20803
10514317	NM_008336 // RefSeq // Mus musculus interferon alpha B (Ifnab), mRNA. // chr4 //	NM_008336 // Ifnab // interferon alpha B // 4 C4 // 15974 /// ENSMUST00000105146	Ifnab	0.37649	-1.20784
10499937	ENSMUST00000107304 // ENSEMBL // cdna:known chromosome:NCBIM37:3:92592764:925944	---		0.089255	-1.20782
10344750	NM_133220 // RefSeq // Mus musculus serum/glucocorticoid regulated kinase 3 (Sgk	NM_133220 // Sgk3 // serum/glucocorticoid regulated kinase 3 // 1 A2|1 7.5 cM //	Sgk3	0.087677	-1.20776
10525877	NM_001081750 // RefSeq // Mus musculus zinc finger protein 664 (Zfp664), mRNA. /	NM_001081750 // Zfp664 // zinc finger protein 664 // 5 F // 269704 /// ENSMUST00	Zfp664	0.138618	-1.20775
10374553	NM_153596 // RefSeq // Mus musculus transmembrane protein 17 (Tmem17), mRNA. //	NM_153596 // Tmem17 // transmembrane protein 17 // 11 A3.2 // 103765 /// ENSMUST	Tmem17	0.00873016	-1.20767
10546047	XM_001479524 // RefSeq // PREDICTED: Mus musculus Riken cDNA 1810020O05 gene (18	XM_001479524 // 1810020O05Rik // Riken cDNA 1810020O05 gene // 6 D1|6 // 613264	1810020O05Rik	0.0170483	-1.20737
10428004	NM_026153 // RefSeq // Mus musculus ankyrin repeat domain 33B (Ankrd33b), transc	NM_026153 // Ankrd33b // ankyrin repeat domain 33B // 15 B3.2 // 67434 /// NM_00	Ankrd33b	0.176182	-1.20736
10598493	NM_013892 // RefSeq // Mus musculus proprotein convertase subtilisin/kexin type	NM_013892 // Pcsk1n // proprotein convertase subtilisin/kexin type 1 inhibitor /	Pcsk1n	0.0237831	-1.2073
10554837	NM_021876 // RefSeq // Mus musculus embryonic ectoderm development (Eed), mRNA.	NM_021876 // Eed // embryonic ectoderm development // 7 E1|7 // 13626 /// ENSMUS	Eed	0.0181107	-1.2072
10490302	NM_001162922 // RefSeq // Mus musculus RIKEN cDNA 2810021G02 gene (2810021G02Rik	NM_001162922 // 2810021G02Rik // RIKEN cDNA 2810021G02 gene // 2 H4 // 353208 //	2810021G02Rik	0.3316	-1.2072
10578794	NM_175032 // RefSeq // Mus musculus UDP-N-acetyl-alpha-D-galactosamine:polypepti	NM_175032 // Galntl6 // UDP-N-acetyl-alpha-D-galactosamine:polypeptide N-acetylg	Galntl6	0.0250857	-1.20718
10507475	ENSMUST00000093716 // ENSEMBL // ncrna:snRNA chromosome:NCBIM37:4:116875133:1168	---		0.182899	-1.20718
10574288	NM_001042715 // RefSeq // Mus musculus coiled-coil domain containing 135 (Ccdc13	NM_001042715 // Ccdc135 // coiled-coil domain containing 135 // 8 D1 // 330830 /	Ccdc135	0.048794	-1.20699
10473494	NM_001011872 // RefSeq // Mus musculus olfactory receptor 1034 (Olfr1034), mRNA.	NM_001011872 // Olfr1034 // olfactory receptor 1034 // 2 D // 258216 /// ENSMUST	Olfr1034	0.338613	-1.2069
10502105	NM_010113 // RefSeq // Mus musculus epidermal growth factor (Egf), mRNA. // chr3	NM_010113 // Egf // epidermal growth factor // 3 G3|3 65.2 cM // 13645 /// ENSMU	Egf	0.0961255	-1.20682
10402283	NM_172584 // RefSeq // Mus musculus inositol 1,3,4-triphosphate 5/6 kinase (Itpk	NM_172584 // Itpk1 // inositol 1,3,4-triphosphate 5/6 kinase // 12 E // 217837 /	Itpk1	0.0432869	-1.20673
10475414	NM_009735 // RefSeq // Mus musculus beta-2 microglobulin (B2m), mRNA. // chr2 //	NM_009735 // B2m // beta-2 microglobulin // 2 F1-F3|2 69.0 cM // 12010 /// ENSMU	B2m	0.371477	-1.20645
10440522	NM_009621 // RefSeq // Mus musculus a disintegrin-like and metallopeptidase (rep	NM_009621 // Adamts1 // a disintegrin-like and metallopeptidase (reprolysin type	Adamts1	0.0584249	-1.20643
10541307	NM_011909 // RefSeq // Mus musculus ubiquitin specific peptidase 18 (Usp18), mRN	NM_011909 // Usp18 // ubiquitin specific peptidase 18 // 6 F|6 56.0 cM // 24110	Usp18	0.220697	-1.20629
10416929	ENSMUST00000078401 // ENSEMBL // similar to Expressed sequence AA415398 gene:ENS	ENSMUST00000078401 // Gm6280 // predicted gene 6280 // 14 E4 // 622052 /// ENSMU	Gm6280	0.081187	-1.20623
10440591	ENSMUST00000083713 // ENSEMBL // ncrna:snoRNA chromosome:NCBIM37:16:87419154:874	---		0.327836	-1.20612
10499504	NM_013604 // RefSeq // Mus musculus metaxin 1 (Mtx1), nuclear gene encoding mito	NM_013604 // Mtx1 // metaxin 1 // 3 F1|3 44.2 cM // 17827 /// NM_001161824 // Mt	Mtx1	0.137471	-1.20599
10590842	ENSMUST00000098988 // ENSEMBL // Putative uncharacterized protein (Fragment) gen	ENSMUST00000098988 // Gm10708 // predicted gene 10708 // 9 A1 // 100126546	Gm10708	0.0767457	-1.2058
10462313	NM_009199 // RefSeq // Mus musculus solute carrier family 1 (neuronal/epithelial	NM_009199 // Slc1a1 // solute carrier family 1 (neuronal/epithelial high affinit	Slc1a1	0.061875	-1.20577
10598650	NM_001111037 // RefSeq // Mus musculus predicted gene 14483 (Gm14483), mRNA. //	NM_001111037 // Gm14483 // predicted gene 14483 // X A1.1 // 100042922 /// NM_00	Gm14483	0.0963274	-1.20572
10550482	NM_001003393 // RefSeq // Mus musculus IGF-like family member 3 (Igfl3), mRNA. /	NM_001003393 // Igfl3 // IGF-like family member 3 // 7 A2 // 232925 /// ENSMUST0	Igfl3	0.0097973	-1.20539
10591626	NM_177030 // RefSeq // Mus musculus dedicator of cytokinesis 6 (Dock6), mRNA. //	NM_177030 // Dock6 // dedicator of cytokinesis 6 // 9 A3 // 319899 /// ENSMUST00	Dock6	0.161933	-1.20518
10509039	NM_030189 // RefSeq // Mus musculus RIKEN cDNA 4930555I21 gene (4930555I21Rik),	NM_030189 // 4930555I21Rik // RIKEN cDNA 4930555I21 gene // 4 D3 // 78806 /// EN	4930555I21Rik	0.0470403	-1.20515
10567084	ENSMUST00000102454 // ENSEMBL // ncrna:miRNA chromosome:NCBIM37:7:121470769:1214	---		0.131369	-1.20515
10397633	NM_201518 // RefSeq // Mus musculus fibronectin leucine rich transmembrane prote	NM_201518 // Flrt2 // fibronectin leucine rich transmembrane protein 2 // 12 E /	Flrt2	0.167873	-1.20508
10497343	ENSMUST00000091320 // ENSEMBL // cdna:pseudogene chromosome:NCBIM37:3:14802353:1	XM_001477158 // Gm16399 // cytochrome c oxidase, subunit VIc pseudogene // 3 A1	Gm16399	0.179444	-1.20508
10493498	NM_029974 // RefSeq // Mus musculus DC-STAMP domain containing 1 (Dcst1), mRNA.	NM_029974 // Dcst1 // DC-STAMP domain containing 1 // 3 F2 // 77772 /// ENSMUST0	Dcst1	0.0720087	-1.20506
10554967	ENSMUST00000068485 // ENSEMBL // Putative uncharacterized protein gene:ENSMUSG00	ENSMUST00000068485 // Gm9966 // predicted gene 9966 // --- // 791297	Gm9966	0.162283	-1.205
10584819	---	---		0.219696	-1.20491
10519667	XR_032742 // RefSeq // PREDICTED: Mus musculus similar to Anapc5 protein (LOC100	XR_032742 // Gm3360 // predicted gene 3360 // 5 A1|5 // 100041472 /// XR_002124	Gm3360	0.102278	-1.20488
10413086	NM_134079 // RefSeq // Mus musculus adenosine kinase (Adk), mRNA. // chr14 // 10	NM_134079 // Adk // adenosine kinase // 14 A2-B // 11534 /// ENSMUST00000045376	Adk	0.0927955	-1.20487
10386238	NM_001171512 // RefSeq // Mus musculus obscurin, cytoskeletal calmodulin and tit	NM_001171512 // Obscn // obscurin, cytoskeletal calmodulin and titin-interacting	Obscn	0.0763251	-1.20485
10450800	NM_001024134 // RefSeq // Mus musculus tripartite motif-containing 15 (Trim15),	NM_001024134 // Trim15 // tripartite motif-containing 15 // 17 B1 // 69097 /// N	Trim15	0.198142	-1.20481
10353667	ENSMUST00000082976 // ENSEMBL // ncrna:snRNA chromosome:NCBIM37:1:25336290:25336	---		0.00128377	-1.20474
10466268	NM_001011524 // RefSeq // Mus musculus olfactory receptor 1418 (Olfr1418), mRNA.	NM_001011524 // Olfr1418 // olfactory receptor 1418 // 19 A // 258227 /// ENSMUS	Olfr1418	0.0985576	-1.20473
10588575	ENSMUST00000082583 // ENSEMBL // ncrna:snRNA chromosome:NCBIM37:9:106999282:1069	---		0.093623	-1.2047
10361075	NM_001081259 // RefSeq // Mus musculus major facilitator superfamily domain cont	NM_001081259 // Mfsd7b // major facilitator superfamily domain containing 7B //	Mfsd7b	0.000463954	-1.20466
10469046	NM_010726 // RefSeq // Mus musculus phytanoyl-CoA hydroxylase (Phyh), mRNA. // c	NM_010726 // Phyh // phytanoyl-CoA hydroxylase // 2 A1 // 16922 /// ENSMUST00000	Phyh	0.0131716	-1.20463
10603116	NM_026853 // RefSeq // Mus musculus ankyrin repeat and SOCS box-containing 11 (A	NM_026853 // Asb11 // ankyrin repeat and SOCS box-containing 11 // X F5 // 68854	Asb11	0.200088	-1.20461
10386173	NM_207527 // RefSeq // Mus musculus RIKEN cDNA 4930504O13 gene (4930504O13Rik),	NM_207527 // 4930504O13Rik // RIKEN cDNA 4930504O13 gene // 11 B1.3 // 403200 //	4930504O13Rik	0.136614	-1.20459
10526838	NM_010325 // RefSeq // Mus musculus glutamate oxaloacetate transaminase 2, mitoc	NM_010325 // Got2 // glutamate oxaloacetate transaminase 2, mitochondrial // 8 D	Got2	0.120944	-1.20453
10414970	ENSMUST00000103670 // ENSEMBL // TRAV3-4 gene:ENSMUSG00000076858 // chr14 // 100	ENSMUST00000103670 // A730076H11Rik // RIKEN cDNA A730076H11 gene // 14 C2 // 21	A730076H11Rik	0.0468896	-1.20451
10408810	---	---		0.140444	-1.20444
10598049	ENSMUST00000082411 // ENSEMBL // NADH-ubiquinone oxidoreductase chain 3 gene:ENS	ENSMUST00000082411 // ND3 // NADH dehydrogenase subunit 3 // --- // 17718 /// EN	ND3	0.14663	-1.20441
10499961	NM_001007222 // RefSeq // Mus musculus TD and POZ domain containing 2 (Tdpoz2),	NM_001007222 // Tdpoz2 // TD and POZ domain containing 2 // 3 F2.1 // 399673 ///	Tdpoz2	0.129935	-1.2044
10469243	NR_030474 // RefSeq // Mus musculus microRNA 297b (Mir297b), microRNA. // chr2 /	NR_030474 // Mir297b // microRNA 297b // --- // 735281	Mir297b	0.454081	-1.20437
10531342	NR_033483 // RefSeq // Mus musculus cDNA sequence U90926 (U90926), non-coding RN	NR_033483 // U90926 // cDNA sequence U90926 // 5 E2 // 57425 /// U90926 // U9092	U90926	0.052298	-1.20427
10528172	---	---		0.0213584	-1.20426
10542150	DQ237930 // GenBank // Mus musculus strain BALB/c NKR-P1E (Klrb1e) mRNA, complet	DQ237930 // Klrb1-ps1 // killer cell lectin-like receptor subfamily B member 1,	Klrb1-ps1	0.0783585	-1.2042
10457838	NM_001080810 // RefSeq // Mus musculus zinc finger protein 397 opposite strand (	NM_001080810 // Zfp397os // zinc finger protein 397 opposite strand // 18 A2 //	Zfp397os	0.0275309	-1.20411
10514985	NM_001033634 // RefSeq // Mus musculus zyg-ll homolog B (C. elegans) (Zyg11b), m	NM_001033634 // Zyg11b // zyg-ll homolog B (C. elegans) // 4 C7 // 414872 /// EN	Zyg11b	0.23509	-1.20402
10577922	NM_207659 // RefSeq // Mus musculus hook homolog 3 (Drosophila) (Hook3), mRNA. /	NM_207659 // Hook3 // hook homolog 3 (Drosophila) // 8 A2 // 320191 /// ENSMUST0	Hook3	0.0361838	-1.20378
10603742	ENSMUST00000093745 // ENSEMBL // ncrna:snRNA chromosome:NCBIM37:X:15262411:15262	---		0.249672	-1.20375
10574163	NM_001033207 // RefSeq // Mus musculus NLR family, CARD domain containing 5 (Nlr	NM_001033207 // Nlrc5 // NLR family, CARD domain containing 5 // 8 C5 // 434341	Nlrc5	0.462273	-1.20371
10417183	NM_144844 // RefSeq // Mus musculus propionyl-Coenzyme A carboxylase, alpha poly	NM_144844 // Pcca // propionyl-Coenzyme A carboxylase, alpha polypeptide // 14 E	Pcca	0.0984995	-1.20365
10499354	NM_031368 // RefSeq // Mus musculus bone gamma-carboxyglutamate protein, related	NM_031368 // Bglap-rs1 // bone gamma-carboxyglutamate protein, related sequence	Bglap-rs1	0.359617	-1.20363
10537397	NM_138680 // RefSeq // Mus musculus LUC7-like 2 (S. cerevisiae) (Luc7l2), transc	NM_138680 // Luc7l2 // LUC7-like 2 (S. cerevisiae) // 6 B1 // 192196 /// NM_0011	Luc7l2	0.0419015	-1.20362
10355084	NM_001160038 // RefSeq // Mus musculus NADH dehydrogenase (ubiquinone) Fe-S prot	NM_001160038 // Ndufs1 // NADH dehydrogenase (ubiquinone) Fe-S protein 1 // 1 C2	Ndufs1	0.0145167	-1.20348
10606546	AK165166 // GenBank HTC // Mus musculus 8 cells embryo 8 cells cDNA, RIKEN full-	AK165166 // Gm1971 // predicted gene 1971 // X E1|X // 100038680 /// XM_00147287	Gm1971	0.185208	-1.20347
10563434	---	---		0.417183	-1.20345
10491601	NM_172679 // RefSeq // Mus musculus RIKEN cDNA 4932438A13 gene (4932438A13Rik),	NM_172679 // 4932438A13Rik // RIKEN cDNA 4932438A13 gene // 3 B // 229227	4932438A13Rik	0.0757337	-1.20343
10492662	NM_001142953 // RefSeq // Mus musculus hypothetical protein LOC100233207 (LOC100	NM_001142953 // LOC100233207 // hypothetical protein LOC100233207 // --- // 1002	LOC100233207	0.137865	-1.20336
10577114	NM_025768 // RefSeq // Mus musculus GH regulated TBC protein 1 (Grtp1), mRNA. //	NM_025768 // Grtp1 // GH regulated TBC protein 1 // 8 A1.1 // 66790 /// ENSMUST0	Grtp1	0.111833	-1.20325
10595753	NM_011643 // RefSeq // Mus musculus transient receptor potential cation channel,	NM_011643 // Trpc1 // transient receptor potential cation channel, subfamily C,	Trpc1	0.220504	-1.20321
10554349	ENSMUST00000035939 // ENSEMBL // MCG147196 gene:ENSMUSG00000039133 // chr7 // 10	ENSMUST00000035939 // 9330171B17Rik // RIKEN cDNA 9330171B17 gene // 7 D2 // 100	9330171B17Rik	0.0808151	-1.20309
10539931	ENSMUST00000101176 // ENSEMBL // Putative uncharacterized protein gene:ENSMUSG00	ENSMUST00000101176 // Gm1965 // predicted gene 1965 // 6 D1 // 434065	Gm1965	0.176952	-1.20309
10445145	NM_213721 // RefSeq // Mus musculus olfactory receptor 118 (Olfr118), mRNA. // c	NM_213721 // Olfr118 // olfactory receptor 118 // 17 B1 // 404308 /// ENSMUST000	Olfr118	0.171163	-1.20306
10492220	NM_001040396 // RefSeq // Mus musculus RIKEN cDNA 2810407C02 gene (2810407C02Rik	NM_001040396 // 2810407C02Rik // RIKEN cDNA 2810407C02 gene // 3 D // 69227 ///	2810407C02Rik	0.132847	-1.20302
10458419	NM_001159275 // RefSeq // Mus musculus solute carrier family 25 (mitochondrial c	NM_001159275 // Slc25a2 // solute carrier family 25 (mitochondrial carrier, orni	Slc25a2	0.0919626	-1.20299
10417617	NM_008084 // RefSeq // Mus musculus glyceraldehyde-3-phosphate dehydrogenase (Ga	NM_008084 // Gapdh // glyceraldehyde-3-phosphate dehydrogenase // 6 F2 // 14433	Gapdh	0.00145076	-1.20287
10503835	NM_027491 // RefSeq // Mus musculus Ras-related GTP binding D (Rragd), mRNA. //	NM_027491 // Rragd // Ras-related GTP binding D // 4 A5|4 11.4 cM // 52187 /// E	Rragd	0.269475	-1.20286
10491609	NM_172679 // RefSeq // Mus musculus RIKEN cDNA 4932438A13 gene (4932438A13Rik),	NM_172679 // 4932438A13Rik // RIKEN cDNA 4932438A13 gene // 3 B // 229227	4932438A13Rik	0.201469	-1.20272
10405942	BC100427 // GenBank // Mus musculus regulator of sex-limitation candidate 24, mR	BC100427 // Gm10037 // predicted gene 10037 // 13 B3|13 // 328280 /// ENSMUST000	Gm10037	0.141226	-1.20269
10444420	NM_001163379 // RefSeq // Mus musculus 1-acylglycerol-3-phosphate O-acyltransfer	NM_001163379 // Agpat1 // 1-acylglycerol-3-phosphate O-acyltransferase 1 (lysoph	Agpat1	0.00815684	-1.20268
10380634	NM_010460 // RefSeq // Mus musculus homeobox B7 (Hoxb7), mRNA. // chr11 // 100 /	NM_010460 // Hoxb7 // homeobox B7 // 11 D|11 56.02 cM // 15415 /// ENSMUST000000	Hoxb7	0.00501129	-1.20258
10352356	NM_027999 // RefSeq // Mus musculus HAUS augmin-like complex, subunit 5 (Haus5),	NM_027999 // Haus5 // HAUS augmin-like complex, subunit 5 // 7 B1|7 // 71909 ///	Haus5	0.00594033	-1.20253
10394831	ENSMUST00000101569 // ENSEMBL // Putative uncharacterized protein (Fragment) gen	ENSMUST00000101569 // Gm5784 // predicted gene 5784 // 12 A1.2 // 544848	Gm5784	0.129475	-1.20251
10528880	NM_020295 // RefSeq // Mus musculus limb region 1 (Lmbr1), mRNA. // chr5 // 100	NM_020295 // Lmbr1 // limb region 1 // 5 B1|5 15.8 cM // 56873 /// ENSMUST000000	Lmbr1	0.0741334	-1.2025
10545009	NM_025574 // RefSeq // Mus musculus phosphatidylinositol glycan anchor biosynthe	NM_025574 // Pigy // phosphatidylinositol glycan anchor biosynthesis, class Y //	Pigy	0.0225849	-1.20248
10561047	NM_153576 // RefSeq // Mus musculus chemokine (C-X-C motif) ligand 17 (Cxcl17),	NM_153576 // Cxcl17 // chemokine (C-X-C motif) ligand 17 // 7 A3 // 232983 /// E	Cxcl17	0.0454728	-1.20232
10399032	ENSMUST00000075606 // ENSEMBL // cdna:pseudogene chromosome:NCBIM37:12:116635135	---		0.137675	-1.20224
10475845	NM_028765 // RefSeq // Mus musculus acyl-Coenzyme A oxidase-like (Acoxl), mRNA.	NM_028765 // Acoxl // acyl-Coenzyme A oxidase-like // 2 F1 // 74121 /// ENSMUST0	Acoxl	0.0747598	-1.20215
10345141	NM_026719 // RefSeq // Mus musculus LMBR1 domain containing 1 (Lmbrd1), mRNA. //	NM_026719 // Lmbrd1 // LMBR1 domain containing 1 // 1 A5 // 68421 /// ENSMUST000	Lmbrd1	0.0961822	-1.20214
10426584	BC048654 // GenBank // Mus musculus RIKEN cDNA 1700031M16 gene, mRNA (cDNA clone	BC048654 // 1700031M16Rik // RIKEN cDNA 1700031M16 gene // 15 F1 // 73302 /// BC	1700031M16Rik	0.17327	-1.20211
10600786	NM_001039060 // RefSeq // Mus musculus kelch-like 15 (Drosophila) (Klhl15), tran	NM_001039060 // Klhl15 // kelch-like 15 (Drosophila) // X C3 // 236904 /// NM_15	Klhl15	0.105938	-1.2021
10513406	NM_021053 // RefSeq // Mus musculus solute carrier family 46, member 2 (Slc46a2)	NM_021053 // Slc46a2 // solute carrier family 46, member 2 // 4 B3|4 32.0 cM //	Slc46a2	0.111964	-1.20208
10495528	ENSMUST00000064809 // ENSEMBL // Putative uncharacterized protein gene:ENSMUSG00	ENSMUST00000064809 // Gm9889 // predicted gene 9889 // --- // 791369	Gm9889	0.0957834	-1.20205
10567514	XM_355934 // RefSeq // PREDICTED: Mus musculus dynein, axonemal, heavy chain 3 (	XM_355934 // Dnahc3 // dynein, axonemal, heavy chain 3 // 7 F2 // 381917	Dnahc3	0.247772	-1.20191
10499454	NM_022994 // RefSeq // Mus musculus death associated protein 3 (Dap3), nuclear g	NM_022994 // Dap3 // death associated protein 3 // 3 F2|3 43.4 cM // 65111 /// N	Dap3	0.0610911	-1.20187
10443344	---	---		0.123717	-1.20166
10477644	NM_178111 // RefSeq // Mus musculus transformation related protein 53 inducible	NM_178111 // Trp53inp2 // transformation related protein 53 inducible nuclear pr	Trp53inp2	0.0259625	-1.20165
10492957	NM_007640 // RefSeq // Mus musculus CD1d2 antigen (Cd1d2), mRNA. // chr3 // 100	NM_007640 // Cd1d2 // CD1d2 antigen // 3 F1|3 48.0 cM // 12480 /// ENSMUST000000	Cd1d2	0.0109765	-1.20152
10398286	NR_029771 // RefSeq // Mus musculus microRNA 342 (Mir342), microRNA. // chr12 //	NR_029771 // Mir342 // microRNA 342 // --- // 723909	Mir342	0.0285135	-1.20139
10601354	ENSMUST00000122729 // ENSEMBL // ncrna:snRNA chromosome:NCBIM37:X:103015222:1030	---		0.228697	-1.20137
10587085	NM_001113283 // RefSeq // Mus musculus cDNA sequence BC031353 (BC031353), transc	NM_001113283 // BC031353 // cDNA sequence BC031353 // 9 D // 235493 /// NM_15358	BC031353	0.309043	-1.20131
10587255	NM_172925 // RefSeq // Mus musculus kelch-like 31 (Drosophila) (Klhl31), mRNA. /	NM_172925 // Klhl31 // kelch-like 31 (Drosophila) // 9 E1 // 244923 /// ENSMUST0	Klhl31	0.33678	-1.2013
10380219	NM_016686 // RefSeq // Mus musculus vascular endothelial zinc finger 1 (Vezf1),	NM_016686 // Vezf1 // vascular endothelial zinc finger 1 // 11 C // 22344 /// EN	Vezf1	0.00192063	-1.20128
10494023	NM_011281 // RefSeq // Mus musculus RAR-related orphan receptor gamma (Rorc), mR	NM_011281 // Rorc // RAR-related orphan receptor gamma // 3 F2 // 19885 /// ENSM	Rorc	0.246046	-1.20105
10442141	NM_134194 // RefSeq // Mus musculus vomeronasal 1 receptor 225 (Vmn1r225), mRNA.	NM_134194 // Vmn1r225 // vomeronasal 1 receptor 225 // 17 A3.2 // 171228 /// ENS	Vmn1r225	0.110611	-1.20103
10544629	NM_198102 // RefSeq // Mus musculus transformer 2 alpha homolog (Drosophila) (Tr	NM_198102 // Tra2a // transformer 2 alpha homolog (Drosophila) // 6 B2.3 // 1012	Tra2a	0.438614	-1.20103
10518358	NM_145078 // RefSeq // Mus musculus RIKEN cDNA 2610305D13 gene (2610305D13Rik),	NM_145078 // 2610305D13Rik // RIKEN cDNA 2610305D13 gene // 4 E1 // 112422 /// E	2610305D13Rik	0.188148	-1.20098
10456727	NM_027727 // RefSeq // Mus musculus dymeclin (Dym), mRNA. // chr18 // 100 // 100	NM_027727 // Dym // dymeclin // 18 E2 // 69190 /// ENSMUST00000039608 // Dym //	Dym	0.275846	-1.20088
10427742	XR_001896 // RefSeq // PREDICTED: Mus musculus predicted gene, EG666579 (EG66657	XR_001896 // Gm8174 // glyceraldehyde-3-phosphate dehydrogenase pseudogene // 15	Gm8174	0.305464	-1.2008
10472757	NM_028593 // RefSeq // Mus musculus cytochrome b reductase 1 (Cybrd1), mRNA. //	NM_028593 // Cybrd1 // cytochrome b reductase 1 // 2 C3 // 73649 /// ENSMUST0000	Cybrd1	0.0423076	-1.20075
10372102	ENSMUST00000078252 // ENSEMBL // cdna:pseudogene chromosome:NCBIM37:10:95871481:	---		0.048147	-1.20074
10442454	NM_025954 // RefSeq // Mus musculus phosphoglycolate phosphatase (Pgp), mRNA. //	NM_025954 // Pgp // phosphoglycolate phosphatase // 17 A3.3 // 67078 /// ENSMUST	Pgp	0.0398742	-1.20072
10582809	NM_009387 // RefSeq // Mus musculus thymidine kinase 1 (Tk1), mRNA. // chr8 // 8	NM_009387 // Tk1 // thymidine kinase 1 // 11 E1-E2|11 78.0 cM // 21877 /// ENSMU	Tk1	0.398359	-1.20064
10453734	XM_001473515 // RefSeq // PREDICTED: Mus musculus hypothetical protein LOC100044	XM_001473515 // LOC100044795 // hypothetical protein LOC100044795 // --- // 1000	LOC100044795	0.338006	-1.20062
10488639	NM_001001444 // RefSeq // Mus musculus defensin beta 29 (Defb29), mRNA. // chr2	NM_001001444 // Defb29 // defensin beta 29 // 2 H1 // 75400 /// ENSMUST000000605	Defb29	0.168106	-1.20058
10372069	NM_007706 // RefSeq // Mus musculus suppressor of cytokine signaling 2 (Socs2),	NM_007706 // Socs2 // suppressor of cytokine signaling 2 // 10 C2|10 52.0 cM //	Socs2	0.0169589	-1.20039
10529273	NM_013502 // RefSeq // Mus musculus C-terminal binding protein 1 (Ctbp1), mRNA.	NM_013502 // Ctbp1 // C-terminal binding protein 1 // 5 B1|5 19.0 cM // 13016 //	Ctbp1	0.0869285	-1.20037
10473250	NM_026310 // RefSeq // Mus musculus mitochondrial ribosomal protein L18 (Mrpl18)	NM_026310 // Mrpl18 // mitochondrial ribosomal protein L18 // 17 A2 // 67681 ///	Mrpl18	0.0538562	-1.20035
10512884	ENSMUST00000082449 // ENSEMBL // ncrna:rRNA chromosome:NCBIM37:4:48775723:487758	---		0.197482	-1.2002
10474333	NM_023876 // RefSeq // Mus musculus elongation protein 4 homolog (S. cerevisiae)	NM_023876 // Elp4 // elongation protein 4 homolog (S. cerevisiae) // 2 E3|2 58.1	Elp4	0.0790656	-1.19997
10583197	---	---		0.120623	-1.19995
10604449	ENSMUST00000119619 // ENSEMBL // cdna:pseudogene chromosome:NCBIM37:X:46243056:4	XM_001477639 // Gm7219 // predicted gene 7219 // X A4 // 637758	Gm7219	0.131688	-1.19993
10462451	NM_025741 // RefSeq // Mus musculus tumor protein D52-like 3 (Trpd52l3), mRNA. /	NM_025741 // Trpd52l3 // tumor protein D52-like 3 // 19 C2 // 66745 /// ENSMUST0	Trpd52l3	0.0825266	-1.1999
10427906	AK051399 // GenBank HTC // Mus musculus 12 days embryo spinal ganglion cDNA, RIK	AK051399 // D130046C19Rik // RIKEN cDNA D130046C19 gene // --- // 100038662	D130046C19Rik	0.479184	-1.19967
10595288	NM_133718 // RefSeq // Mus musculus transmembrane protein 30A (Tmem30a), mRNA. /	NM_133718 // Tmem30a // transmembrane protein 30A // 9 E1 // 69981 /// ENSMUST00	Tmem30a	0.134505	-1.19953
10460529	NM_145495 // RefSeq // Mus musculus Ras and Rab interactor 1 (Rin1), mRNA. // ch	NM_145495 // Rin1 // Ras and Rab interactor 1 // 19 A // 225870 /// ENSMUST00000	Rin1	0.00617226	-1.19949
10353061	GENSCAN00000026803 // ENSEMBL // cdna:Genscan chromosome:NCBIM37:1:10090558:1009	---		0.527188	-1.19948
10498597	NM_001167996 // RefSeq // Mus musculus RIKEN cDNA 1110032F04 gene (1110032F04Rik	NM_001167996 // 1110032F04Rik // RIKEN cDNA 1110032F04 gene // 3 E1 // 68725 ///	1110032F04Rik	0.0611876	-1.19938
10516296	NM_146153 // RefSeq // Mus musculus thyroid hormone receptor associated protein	NM_146153 // Thrap3 // thyroid hormone receptor associated protein 3 // 4 D2.2 /	Thrap3	0.0992717	-1.19934
10448032	ENSMUST00000097391 // ENSEMBL // Putative uncharacterized protein gene:ENSMUSG00	ENSMUST00000097391 // Gm10510 // predicted gene 10510 // --- // 100038481	Gm10510	0.0489054	-1.19931
10606195	NM_011276 // RefSeq // Mus musculus ring finger protein, LIM domain interacting	NM_011276 // Rlim // ring finger protein, LIM domain interacting // X D|X 45.0 c	Rlim	0.416466	-1.19931
10577528	NM_001012667 // RefSeq // Mus musculus expressed sequence AI316807 (AI316807), t	NM_001012667 // AI316807 // expressed sequence AI316807 // 8 A2 // 102032 /// NM	AI316807	0.0620586	-1.19917
10412719	NM_028052 // RefSeq // Mus musculus synaptoporin (Synpr), transcript variant 1,	NM_028052 // Synpr // synaptoporin // 14 A2 // 72003 /// NM_001163032 // Synpr /	Synpr	0.00683161	-1.19912
10510241	NM_001014397 // RefSeq // Mus musculus predicted gene 13154 (Gm13154), mRNA. //	NM_001014397 // Gm13154 // predicted gene 13154 // 4 E1 // 433804 /// ENSMUST000	Gm13154	0.0849253	-1.19909
10485027	NM_010168 // RefSeq // Mus musculus coagulation factor II (F2), mRNA. // chr2 //	NM_010168 // F2 // coagulation factor II // 2 E1|2 47.5 cM // 14061 /// ENSMUST0	F2	0.3359	-1.19909
10488430	ENSMUST00000099266 // ENSEMBL // Putative uncharacterized protein gene:ENSMUSG00	ENSMUST00000099266 // Gm10750 // predicted gene 10750 // --- // 100038377	Gm10750	0.0225787	-1.19901
10404766	NM_177808 // RefSeq // Mus musculus predicted gene 5082 (Gm5082), transcript var	NM_177808 // Gm5082 // predicted gene 5082 // 13 A4|13 // 328231 /// NM_00114587	Gm5082	0.0931694	-1.199
10592917	ENSMUST00000082724 // ENSEMBL // ncrna:snoRNA chromosome:NCBIM37:9:44544896:4454	---		0.031854	-1.19889
10568997	NM_022433 // RefSeq // Mus musculus sirtuin 3 (silent mating type information re	NM_022433 // Sirt3 // sirtuin 3 (silent mating type information regulation 2, ho	Sirt3	0.0762014	-1.19888
10434880	NM_013751 // RefSeq // Mus musculus HRAS-like suppressor (Hrasls), mRNA. // chr1	NM_013751 // Hrasls // HRAS-like suppressor // 16 B2 // 27281 /// ENSMUST0000008	Hrasls	0.236936	-1.19878
10504417	NM_027511 // RefSeq // Mus musculus histidine rich carboxyl terminus 1 (Hrct1),	NM_027511 // Hrct1 // histidine rich carboxyl terminus 1 // 4 B1 // 100039781 //	Hrct1	0.0973762	-1.19874
10453573	NM_146937 // RefSeq // Mus musculus olfactory receptor 63 (Olfr63), mRNA. // chr	NM_146937 // Olfr63 // olfactory receptor 63 // 17 B1 // 258939 /// ENSMUST00000	Olfr63	0.0254767	-1.19872
10501754	NM_177664 // RefSeq // Mus musculus DNA segment, Chr 3, Brigham & Women's Geneti	NM_177664 // D3Bwg0562e // DNA segment, Chr 3, Brigham & Women's Genetics 0562 e	D3Bwg0562e	0.0402607	-1.19849
10362389	AK136056 // GenBank HTC // Mus musculus in vitro fertilized eggs cDNA, RIKEN ful	---		0.104828	-1.19848
10369752	NM_178678 // RefSeq // Mus musculus leucine rich repeat transmembrane neuronal 3	NM_178678 // Lrrtm3 // leucine rich repeat transmembrane neuronal 3 // 10 B4 //	Lrrtm3	0.0598061	-1.19838
10382341	NM_009217 // RefSeq // Mus musculus somatostatin receptor 2 (Sstr2), transcript	NM_009217 // Sstr2 // somatostatin receptor 2 // 11 E2|11 69.0 cM // 20606 /// N	Sstr2	0.159819	-1.19836
10548616	---	---		0.0978534	-1.19835
10479377	NR_029901 // RefSeq // Mus musculus microRNA 133a-2 (Mir133a-2), microRNA. // ch	NR_029901 // Mir133a-2 // microRNA 133a-2 // --- // 723954	Mir133a-2	0.623118	-1.19829
10559312	NM_007856 // RefSeq // Mus musculus 7-dehydrocholesterol reductase (Dhcr7), mRNA	NM_007856 // Dhcr7 // 7-dehydrocholesterol reductase // 7 F5 // 13360 /// ENSMUS	Dhcr7	0.0229748	-1.19822
10384322	NM_008316 // RefSeq // Mus musculus Hus1 homolog (S. pombe) (Hus1), mRNA. // chr	NM_008316 // Hus1 // Hus1 homolog (S. pombe) // 11 A1|11 3.0 cM // 15574 /// ENS	Hus1	0.0391519	-1.19818
10405866	ENSMUST00000081471 // ENSEMBL // Mszf85 (Fragment) gene:ENSMUSG00000063905 // ch	ENSMUST00000081471 // Gm10139 // predicted gene 10139 // 13 B3|13 // 628676 ///	Gm10139	0.0638168	-1.19805
10435185	ENSMUST00000093713 // ENSEMBL // ncrna:rRNA chromosome:NCBIM37:16:33001989:33002	---		0.2021	-1.19804
10565921	NM_008084 // RefSeq // Mus musculus glyceraldehyde-3-phosphate dehydrogenase (Ga	NM_008084 // Gapdh // glyceraldehyde-3-phosphate dehydrogenase // 6 F2 // 14433	Gapdh	0.00120331	-1.19789
10505028	ENSMUST00000107651 // ENSEMBL // Solute carrier family 44, member 1 gene:ENSMUSG	ENSMUST00000107651 // Slc44a1 // solute carrier family 44, member 1 // 4 B2 // 1	Slc44a1	0.44031	-1.19788
10450866	NM_146512 // RefSeq // Mus musculus olfactory receptor 97 (Olfr97), mRNA. // chr	NM_146512 // Olfr97 // olfactory receptor 97 // 17 B1 // 258505 /// ENSMUST00000	Olfr97	0.0739853	-1.19787
10514255	NM_027326 // RefSeq // Mus musculus myeloid/lymphoid or mixed-lineage leukemia (	NM_027326 // Mllt3 // myeloid/lymphoid or mixed-lineage leukemia (trithorax homo	Mllt3	0.0656809	-1.19785
10396740	NM_172952 // RefSeq // Mus musculus gephyrin (Gphn), transcript variant 2, mRNA.	NM_172952 // Gphn // gephyrin // 12 D2 // 268566 /// NM_145965 // Gphn // gephyr	Gphn	0.267542	-1.19781
10591630	NM_177030 // RefSeq // Mus musculus dedicator of cytokinesis 6 (Dock6), mRNA. //	NM_177030 // Dock6 // dedicator of cytokinesis 6 // 9 A3 // 319899 /// ENSMUST00	Dock6	0.212768	-1.19775
10344837	NM_029525 // RefSeq // Mus musculus phosphatidylinositol-3,4,5-trisphosphate-dep	NM_029525 // Prex2 // phosphatidylinositol-3,4,5-trisphosphate-dependent Rac exc	Prex2	0.0537494	-1.19766
10591129	NM_001080814 // RefSeq // Mus musculus FAT tumor suppressor homolog 3 (Drosophil	NM_001080814 // Fat3 // FAT tumor suppressor homolog 3 (Drosophila) // 9 A2 // 2	Fat3	0.280504	-1.19766
10483521	NM_177244 // RefSeq // Mus musculus FAST kinase domains 1 (Fastkd1), mRNA. // ch	NM_177244 // Fastkd1 // FAST kinase domains 1 // 2 C2 // 320720 /// ENSMUST00000	Fastkd1	0.141749	-1.19757
10517240	NM_001099296 // RefSeq // Mus musculus glycine/arginine rich protein 1 (Grrp1),	NM_001099296 // Grrp1 // glycine/arginine rich protein 1 // 4 D3 // 72690 /// EN	Grrp1	0.0585907	-1.19755
10487937	NM_144944 // RefSeq // Mus musculus prokineticin receptor 2 (Prokr2), mRNA. // c	NM_144944 // Prokr2 // prokineticin receptor 2 // 2 F2 // 246313 /// ENSMUST0000	Prokr2	0.013516	-1.19752
10381849	NM_001081046 // RefSeq // Mus musculus EF-hand calcium binding domain 3 (Efcab3)	NM_001081046 // Efcab3 // EF-hand calcium binding domain 3 // 11 E1 // 70894 ///	Efcab3	0.0267844	-1.19744
10386418	ENSMUST00000117499 // ENSEMBL // cdna:pseudogene chromosome:NCBIM37:11:59391494:	XR_032580 // Gm12261 // predicted gene 12261 // 11 B1.3 // 668157	Gm12261	0.255823	-1.19741
10579199	NM_001007570 // RefSeq // Mus musculus solute carrier family 25, member 42 (Slc2	NM_001007570 // Slc25a42 // solute carrier family 25, member 42 // 8 B3.3 // 730	Slc25a42	0.0820658	-1.19733
10499948	NM_001039594 // RefSeq // Mus musculus late cornified envelope 3A (Lce3a), mRNA.	NM_001039594 // Lce3a // late cornified envelope 3A // 3 F1|3 // 545548 /// ENSM	Lce3a	0.476669	-1.19733
10489346	ENSMUST00000117318 // ENSEMBL // cdna:pseudogene chromosome:NCBIM37:2:162807991:	XR_035035 // Gm11453 // glyceraldehyde-3-phosphate dehydrogenase pseudogene // 2	Gm11453	0.177886	-1.19712
10436606	GENSCAN00000013414 // ENSEMBL // cdna:Genscan chromosome:NCBIM37:16:78117341:781	---		0.0299572	-1.19691
10480345	ENSMUST00000117515 // ENSEMBL // cdna:pseudogene chromosome:NCBIM37:2:18570712:1	XR_032861 // Gm13352 // predicted gene 13352 // 2 A3 // 625815	Gm13352	0.00676889	-1.1969
10510090	NM_177571 // RefSeq // Mus musculus predicted gene 13103 (Gm13103), mRNA. // chr	NM_177571 // Gm13103 // predicted gene 13103 // 4 E1|4 // 194225 /// ENSMUST0000	Gm13103	0.266874	-1.19689
10470959	NM_172267 // RefSeq // Mus musculus phytanoyl-CoA dioxygenase domain containing	NM_172267 // Phyhd1 // phytanoyl-CoA dioxygenase domain containing 1 // 2 B // 2	Phyhd1	0.0951857	-1.19686
10448676	NM_023055 // RefSeq // Mus musculus solute carrier family 9 (sodium/hydrogen exc	NM_023055 // Slc9a3r2 // solute carrier family 9 (sodium/hydrogen exchanger), me	Slc9a3r2	0.302257	-1.19685
10406198	NM_008049 // RefSeq // Mus musculus ferritin light chain 2 (Ftl2), mRNA. // chr1	NM_008049 // Ftl2 // ferritin light chain 2 // 4 D2.2 // 14337 /// NM_010240 //	Ftl2	0.503406	-1.19683
10604663	NM_010439 // RefSeq // Mus musculus high mobility group box 1 (Hmgb1), mRNA. //	NM_010439 // Hmgb1 // high mobility group box 1 // 5 G3|5 83.0 cM // 15289 /// L	Hmgb1	0.107269	-1.19682
10360415	NM_011825 // RefSeq // Mus musculus gremlin 2 homolog, cysteine knot superfamily	NM_011825 // Grem2 // gremlin 2 homolog, cysteine knot superfamily (Xenopus laev	Grem2	0.0191723	-1.19678
10348632	NM_007855 // RefSeq // Mus musculus twist homolog 2 (Drosophila) (Twist2), mRNA.	NM_007855 // Twist2 // twist homolog 2 (Drosophila) // 1 D // 13345 /// ENSMUST0	Twist2	0.0347537	-1.19678
10360003	NM_023173 // RefSeq // Mus musculus dual specificity phosphatase 12 (Dusp12), mR	NM_023173 // Dusp12 // dual specificity phosphatase 12 // 1 H3 // 80915 /// ENSM	Dusp12	0.122328	-1.19655
10594490	NM_144813 // RefSeq // Mus musculus solute carrier family 24 (sodium/potassium/c	NM_144813 // Slc24a1 // solute carrier family 24 (sodium/potassium/calcium excha	Slc24a1	0.0784879	-1.1963
10427671	GENSCAN00000024006 // ENSEMBL // cdna:Genscan chromosome:NCBIM37:15:9508017:9678	---		0.151249	-1.19627
10383152	ENSMUST00000093902 // ENSEMBL // Ring finger protein 213 gene:ENSMUSG00000070327	---		0.229088	-1.19626
10464761	NM_134164 // RefSeq // Mus musculus synaptotagmin XII (Syt12), mRNA. // chr19 //	NM_134164 // Syt12 // synaptotagmin XII // 19 A // 171180 /// ENSMUST00000059295	Syt12	0.00703398	-1.19624
10517443	NM_013736 // RefSeq // Mus musculus transcription elongation factor B (SIII), po	NM_013736 // Tceb3 // transcription elongation factor B (SIII), polypeptide 3 //	Tceb3	0.241121	-1.19624
10381770	NM_199019 // RefSeq // Mus musculus RIKEN cDNA 4933407P14 gene (4933407P14Rik),	NM_199019 // 4933407P14Rik // RIKEN cDNA 4933407P14 gene // 11 E1 // 237958 ///	4933407P14Rik	0.183589	-1.19622
10504514	ENSMUST00000095105 // ENSEMBL // Putative uncharacterized protein gene:ENSMUSG00	ENSMUST00000095105 // 1700055D18Rik // RIKEN cDNA 1700055D18 gene // 4 B1 // 734	1700055D18Rik	0.0825294	-1.19619
10580590	NM_008084 // RefSeq // Mus musculus glyceraldehyde-3-phosphate dehydrogenase (Ga	NM_008084 // Gapdh // glyceraldehyde-3-phosphate dehydrogenase // 6 F2 // 14433	Gapdh	0.000735415	-1.19607
10560702	NM_177036 // RefSeq // Mus musculus carcinoembryonic antigen-related cell adhesi	NM_177036 // Ceacam19 // carcinoembryonic antigen-related cell adhesion molecule	Ceacam19	0.115089	-1.19605
10591131	NM_001080814 // RefSeq // Mus musculus FAT tumor suppressor homolog 3 (Drosophil	NM_001080814 // Fat3 // FAT tumor suppressor homolog 3 (Drosophila) // 9 A2 // 2	Fat3	0.22581	-1.19596
10354374	NM_016917 // RefSeq // Mus musculus solute carrier family 40 (iron-regulated tra	NM_016917 // Slc40a1 // solute carrier family 40 (iron-regulated transporter), m	Slc40a1	0.157123	-1.19594
10451493	ENSMUST00000086675 // ENSEMBL // Putative uncharacterized protein gene:ENSMUSG00	ENSMUST00000086675 // A330017A19Rik // RIKEN cDNA A330017A19 gene // 17 C // 442	A330017A19Rik	0.195572	-1.19594
10367434	AK086046 // GenBank HTC // Mus musculus 16 days neonate heart cDNA, RIKEN full-l	---		0.0839553	-1.19587
10363118	NM_025705 // RefSeq // Mus musculus discoidin, CUB and LCCL domain containing 1	NM_025705 // Dcbld1 // discoidin, CUB and LCCL domain containing 1 // 10 B3 // 6	Dcbld1	0.130977	-1.19581
10368279	NM_001010828 // RefSeq // Mus musculus trace amine-associated receptor 6 (Taar6)	NM_001010828 // Taar6 // trace amine-associated receptor 6 // 10 A4 // 215855 //	Taar6	0.048273	-1.19567
10432810	NR_033444 // RefSeq // Mus musculus keratin 74 (Krt74), non-coding RNA. // chr15	NR_033444 // Krt74 // keratin 74 // 15 F2 // 406222 /// ENSMUST00000088018 // Kr	Krt74	0.0425888	-1.19564
10529091	ENSMUST00000101411 // ENSEMBL // cdna:known chromosome:NCBIM37:5:31453515:314822	---		0.457079	-1.19558
10486954	NM_001018002 // RefSeq // Mus musculus developmental pluripotency associated 4 (	NM_001018002 // Dppa4 // developmental pluripotency associated 4 // 16 B5 // 736	Dppa4	0.0170434	-1.19551
10359837	NM_172844 // RefSeq // Mus musculus flavin containing monooxygenase 9 (Fmo9), mR	NM_172844 // Fmo9 // flavin containing monooxygenase 9 // 1 H2.3 // 240894 /// E	Fmo9	0.0654424	-1.19549
10452468	ENSMUST00000120737 // ENSEMBL // mitochondrial ribosomal protein S10 isoform 2 g	AF338469 // Tmem232 // transmembrane protein 232 // 17 E1.1 // 381107 /// AF3384	Tmem232	0.0649786	-1.19546
10536635	BC151018 // GenBank // Mus musculus RIKEN cDNA A430107O13 gene, mRNA (cDNA clone	BC151018 // A430107O13Rik // RIKEN cDNA A430107O13 gene // 6 A3.1 // 214642 ///	A430107O13Rik	0.124253	-1.19526
10394680	XR_031624 // RefSeq // PREDICTED: Mus musculus similar to zinc finger CCHC-type	XR_031624 // Gm9202 // predicted gene 9202 // 12 A1.1 // 668492	Gm9202	0.184348	-1.19517
10401473	NM_134042 // RefSeq // Mus musculus aldehyde dehydrogenase family 6, subfamily A	NM_134042 // Aldh6a1 // aldehyde dehydrogenase family 6, subfamily A1 // 12 D1 /	Aldh6a1	0.0149611	-1.19515
10361091	NM_007498 // RefSeq // Mus musculus activating transcription factor 3 (Atf3), mR	NM_007498 // Atf3 // activating transcription factor 3 // 1 H6|1 103.2 cM // 119	Atf3	0.147145	-1.19513
10521907	NM_001145433 // RefSeq // Mus musculus RIKEN cDNA 1810013D10 gene (1810013D10Rik	NM_001145433 // 1810013D10Rik // RIKEN cDNA 1810013D10 gene // 5 C1 // 66278 ///	1810013D10Rik	0.069263	-1.19512
10424991	NM_027122 // RefSeq // Mus musculus major facilitator superfamily domain contain	NM_027122 // Mfsd3 // major facilitator superfamily domain containing 3 // 15 E1	Mfsd3	0.125384	-1.19512
10574098	NM_001033207 // RefSeq // Mus musculus NLR family, CARD domain containing 5 (Nlr	NM_001033207 // Nlrc5 // NLR family, CARD domain containing 5 // 8 C5 // 434341	Nlrc5	0.197809	-1.19511
10565813	NR_002172 // RefSeq // Mus musculus small nucleolar RNA, C/D box 15A (Snord15a),	NR_002172 // Snord15a // small nucleolar RNA, C/D box 15A // 7 E2|7 // 449630	Snord15a	0.0800186	-1.19508
10494753	ENSMUST00000121385 // ENSEMBL // cdna:pseudogene chromosome:NCBIM37:3:100217483:	---		0.0380362	-1.19501
10409543	ENSMUST00000049869 // ENSEMBL // Putative uncharacterized protein gene:ENSMUSG00	---		0.0832528	-1.19499
10602770	ENSMUST00000120024 // ENSEMBL // cdna:pseudogene chromosome:NCBIM37:X:154588028:	XR_002032 // Gm8659 // predicted gene 8659 // X F4|X // 667483	Gm8659	0.0116121	-1.19497
10574641	NM_145604 // RefSeq // Mus musculus RIKEN cDNA D230025D16 gene (D230025D16Rik),	NM_145604 // D230025D16Rik // RIKEN cDNA D230025D16 gene // 8 D3 // 234678 /// E	D230025D16Rik	0.419544	-1.19485
10450878	NM_146833 // RefSeq // Mus musculus olfactory receptor 103 (Olfr103), mRNA. // c	NM_146833 // Olfr103 // olfactory receptor 103 // 17 B1 // 258830 /// ENSMUST000	Olfr103	0.0807558	-1.19482
10369929	---	---		0.0117324	-1.19479
10562368	BC060233 // GenBank // Mus musculus RIKEN cDNA 4931406P16 gene, mRNA (cDNA clone	BC060233 // 4931406P16Rik // RIKEN cDNA 4931406P16 gene // 7 B1 // 233103 /// NM	4931406P16Rik	0.11634	-1.19479
10463347	NM_024450 // RefSeq // Mus musculus stearoyl-coenzyme A desaturase 3 (Scd3), mRN	NM_024450 // Scd3 // stearoyl-coenzyme A desaturase 3 // 19 C3 // 30049 /// ENSM	Scd3	0.182003	-1.19475
10467102	NM_001167818 // RefSeq // Mus musculus renalase, FAD-dependent amine oxidase (Rn	NM_001167818 // Rnls // renalase, FAD-dependent amine oxidase // 19 C1 // 67795	Rnls	0.00254712	-1.19466
10535931	NM_001159693 // RefSeq // Mus musculus zygote arrest 1-like (Zar1l), mRNA. // ch	NM_001159693 // Zar1l // zygote arrest 1-like // 5 G3 // 545824 /// ENSMUST00000	Zar1l	0.146407	-1.19466
10577544	NM_011130 // RefSeq // Mus musculus polymerase (DNA directed), beta (Polb), mRNA	NM_011130 // Polb // polymerase (DNA directed), beta // 8 A2|8 8.0 cM // 18970 /	Polb	0.0980068	-1.19464
10456812	ENSMUST00000097522 // ENSEMBL // 42 kDa protein gene:ENSMUSG00000025421 // chr18	ENSMUST00000097522 // Hdhd2 // haloacid dehalogenase-like hydrolase domain conta	Hdhd2	0.136283	-1.19461
10416911	ENSMUST00000022711 // ENSEMBL // Putative uncharacterized protein gene:ENSMUSG00	ENSMUST00000022711 // 4930449E01Rik // RIKEN cDNA 4930449E01 gene // 14 E2.3 //	4930449E01Rik	0.274254	-1.19456
10388031	ENSMUST00000083312 // ENSEMBL // ncrna:snRNA chromosome:NCBIM37:11:70810040:7081	---		0.159796	-1.19445
10562204	NM_022007 // RefSeq // Mus musculus FXYD domain-containing ion transport regulat	NM_022007 // Fxyd7 // FXYD domain-containing ion transport regulator 7 // 7 B1 /	Fxyd7	0.439378	-1.19438
10498309	NM_019410 // RefSeq // Mus musculus profilin 2 (Pfn2), mRNA. // chr3 // 100 // 1	NM_019410 // Pfn2 // profilin 2 // 3 D|3 29.3 cM // 18645 /// ENSMUST00000066882	Pfn2	0.262643	-1.19432
10566182	NM_001011536 // RefSeq // Mus musculus olfactory receptor 566 (Olfr566), mRNA. /	NM_001011536 // Olfr566 // olfactory receptor 566 // 7 E3 // 258168 /// ENSMUST0	Olfr566	0.298689	-1.19421
10541127	---	---		0.100889	-1.1942
10598796	NM_028568 // RefSeq // Mus musculus dual specificity phosphatase 21 (Dusp21), mR	NM_028568 // Dusp21 // dual specificity phosphatase 21 // X A1.2 // 73547 /// EN	Dusp21	0.00712975	-1.19419
10406254	NM_138953 // RefSeq // Mus musculus elongation factor RNA polymerase II 2 (Ell2)	NM_138953 // Ell2 // elongation factor RNA polymerase II 2 // 13 C1 // 192657 //	Ell2	0.513342	-1.19405
10439483	NM_020260 // RefSeq // Mus musculus Rho GTPase activating protein 31 (Arhgap31),	NM_020260 // Arhgap31 // Rho GTPase activating protein 31 // 16 B4 // 12549 ///	Arhgap31	0.114904	-1.19403
10591881	NM_010439 // RefSeq // Mus musculus high mobility group box 1 (Hmgb1), mRNA. //	NM_010439 // Hmgb1 // high mobility group box 1 // 5 G3|5 83.0 cM // 15289 /// L	Hmgb1	0.111875	-1.194
10604599	ENSMUST00000117574 // ENSEMBL // cdna:pseudogene chromosome:NCBIM37:X:50135871:5	---		0.0614106	-1.19398
10600531	ENSMUST00000122186 // ENSEMBL // cdna:pseudogene chromosome:NCBIM37:X:73160555:7	---		0.0829213	-1.19391
10419578	NM_013864 // RefSeq // Mus musculus N-myc downstream regulated gene 2 (Ndrg2), t	NM_013864 // Ndrg2 // N-myc downstream regulated gene 2 // 14 C2 // 29811 /// NM	Ndrg2	0.0635103	-1.19388
10431962	NM_001168693 // RefSeq // Mus musculus endonuclease, polyU-specific (Endou), tra	NM_001168693 // Endou // endonuclease, polyU-specific // 15 F1|15 56.8 cM // 190	Endou	0.0339805	-1.19378
10565786	NM_177448 // RefSeq // Mus musculus monoacylglycerol O-acyltransferase 2 (Mogat2	NM_177448 // Mogat2 // monoacylglycerol O-acyltransferase 2 // 7 E2 // 233549 //	Mogat2	0.00574744	-1.19375
10570647	XR_030580 // RefSeq // PREDICTED: Mus musculus similar to CG6004-PB (LOC10003903	XR_030580 // LOC100039037 // RIKEN cDNA C330019G07 pseudogene // 8 A1.3 // 10003	LOC100039037	0.267374	-1.19374
10449926	NM_177359 // RefSeq // Mus musculus zinc finger protein 799 (Zfp799), mRNA. // c	NM_177359 // Zfp799 // zinc finger protein 799 // 17 B1 // 240064 /// ENSMUST000	Zfp799	0.177155	-1.19365
10556033	NM_001005570 // RefSeq // Mus musculus olfactory receptor 707 (Olfr707), mRNA. /	NM_001005570 // Olfr707 // olfactory receptor 707 // 7 E3 // 194433 /// NM_00101	Olfr707	0.0285758	-1.19358
10498166	ENSMUST00000091128 // ENSEMBL // Putative uncharacterized protein gene:ENSMUSG00	---		0.236329	-1.19351
10607259	NM_001002272 // RefSeq // Mus musculus trophinin (Tro), transcript variant 1, mR	NM_001002272 // Tro // trophinin // X F3 // 56191 /// NM_019548 // Tro // trophi	Tro	0.0297335	-1.19348
10581499	NM_145412 // RefSeq // Mus musculus CTF8, chromosome transmission fidelity facto	NM_145412 // Chtf8 // CTF8, chromosome transmission fidelity factor 8 homolog (S	Chtf8	0.3099	-1.19347
10595407	NM_001081282 // RefSeq // Mus musculus inhibitor of Bruton agammaglobulinemia ty	NM_001081282 // Ibtk // inhibitor of Bruton agammaglobulinemia tyrosine kinase /	Ibtk	0.0266429	-1.19345
10514047	---	---		0.241583	-1.19344
10358140	GU290042 // GenBank // Mus musculus strain C57BL/6 immunoglobulin-like and fibro	GU290042 // Igfn1 // immunoglobulin-like and fibronectin type III domain contain	Igfn1	0.0232105	-1.19341
10515878	NM_011732 // RefSeq // Mus musculus Y box protein 1 (Ybx1), mRNA. // chr4 // 100	NM_011732 // Ybx1 // Y box protein 1 // 4 D1 // 22608 /// ENSMUST00000079644 //	Ybx1	0.0370598	-1.19336
10437451	NM_145359 // RefSeq // Mus musculus family with sequence similarity 100, member	NM_145359 // Fam100a // family with sequence similarity 100, member A // 16 A1 /	Fam100a	0.00547092	-1.19335
10353305	XM_619609 // RefSeq // PREDICTED: Mus musculus predicted gene, EG545306 (EG54530	XM_619609 // Gm5828 // predicted gene 5828 // 1 A3 // 545306	Gm5828	0.0880104	-1.19333
10578681	---	---		0.372783	-1.19323
10439239	NM_153550 // RefSeq // Mus musculus disrupted in renal carcinoma 2 (human) (Dirc	NM_153550 // Dirc2 // disrupted in renal carcinoma 2 (human) // 16 B3 // 224132	Dirc2	0.161738	-1.19319
10588324	GENSCAN00000035598 // ENSEMBL // cdna:Genscan chromosome:NCBIM37:9:103790337:103	---		0.0350449	-1.19314
10447740	ENSMUST00000097412 // ENSEMBL // Putative uncharacterized protein gene:ENSMUSG00	ENSMUST00000097412 // Gm10513 // predicted gene 10513 // --- // 100038367	Gm10513	0.0429818	-1.19297
10472962	NM_013555 // RefSeq // Mus musculus homeobox D9 (Hoxd9), mRNA. // chr2 // 100 //	NM_013555 // Hoxd9 // homeobox D9 // 2 C3|2 45.0 cM // 15438 /// ENSMUST00000059	Hoxd9	0.222612	-1.19297
10428439	ENSMUST00000066900 // ENSEMBL // cdna:pseudogene chromosome:NCBIM37:15:44576244:	---		0.295693	-1.19297
10489904	NM_170756 // RefSeq // Mus musculus spermatogenesis associated 2 (Spata2), mRNA.	NM_170756 // Spata2 // spermatogenesis associated 2 // 2 H3 // 263876 /// ENSMUS	Spata2	0.0618604	-1.19284
10596259	NM_001163026 // RefSeq // Mus musculus DnaJ (Hsp40) homolog, subfamily C, member	NM_001163026 // Dnajc13 // DnaJ (Hsp40) homolog, subfamily C, member 13 // 9 F1	Dnajc13	0.063294	-1.19284
10597518	NM_009371 // RefSeq // Mus musculus transforming growth factor, beta receptor II	NM_009371 // Tgfbr2 // transforming growth factor, beta receptor II // 9 F3|9 69	Tgfbr2	0.0840326	-1.19279
10351867	NM_001013779 // RefSeq // Mus musculus absent in melanoma 2 (Aim2), mRNA. // chr	NM_001013779 // Aim2 // absent in melanoma 2 // 1 H3 // 383619 /// ENSMUST000000	Aim2	0.0692542	-1.19265
10356878	AK039506 // GenBank HTC // Mus musculus adult male spinal cord cDNA, RIKEN full-	---		0.082501	-1.19263
10424068	---	---		0.0142948	-1.19258
10569848	NM_011503 // RefSeq // Mus musculus syntaxin binding protein 2 (Stxbp2), mRNA. /	NM_011503 // Stxbp2 // syntaxin binding protein 2 // 8 A1|8 0.36 cM // 20911 ///	Stxbp2	0.10012	-1.19241
10422748	NM_013485 // RefSeq // Mus musculus complement component 9 (C9), mRNA. // chr15	NM_013485 // C9 // complement component 9 // 15 A1 // 12279 /// ENSMUST000000227	C9	0.158225	-1.19239
10419158	NM_001011876 // RefSeq // Mus musculus angiogenin, ribonuclease A family, member	NM_001011876 // Ang6 // angiogenin, ribonuclease A family, member 6 // 14 C1 //	Ang6	0.225339	-1.19215
10419089	NM_027717 // RefSeq // Mus musculus DPY30 domain containing 2 (Dydc2), mRNA. //	NM_027717 // Dydc2 // DPY30 domain containing 2 // 14 C1 // 71200 /// ENSMUST000	Dydc2	0.0719887	-1.19208
10539251	NM_033079 // RefSeq // Mus musculus DNA segment, Chr 6, Miriam Meisler 5, expres	NM_033079 // D6Mm5e // DNA segment, Chr 6, Miriam Meisler 5, expressed // 6 C3|6	D6Mm5e	0.0206634	-1.19202
10351455	NM_009063 // RefSeq // Mus musculus regulator of G-protein signaling 5 (Rgs5), m	NM_009063 // Rgs5 // regulator of G-protein signaling 5 // 1 H2|1 86.5 cM // 197	Rgs5	0.085598	-1.19202
10559478	NM_011090 // RefSeq // Mus musculus leukocyte immunoglobulin-like receptor, subf	NM_011090 // Lilra6 // leukocyte immunoglobulin-like receptor, subfamily A (with	Lilra6	0.02652	-1.192
10352097	NM_027077 // RefSeq // Mus musculus RIKEN cDNA 1700016C15 gene (1700016C15Rik),	NM_027077 // 1700016C15Rik // RIKEN cDNA 1700016C15 gene // 1 H3 // 69428 /// EN	1700016C15Rik	0.00153344	-1.19188
10368711	ENSMUST00000095697 // ENSEMBL // cdna:pseudogene chromosome:NCBIM37:10:39715389:	---		0.284389	-1.19185
10506680	NM_028355 // RefSeq // Mus musculus transmembrane protein 48 (Tmem48), mRNA. //	NM_028355 // Tmem48 // transmembrane protein 48 // 4 C7 // 72787 /// BC021337 //	Tmem48	0.134482	-1.19159
10575596	ENSMUST00000102427 // ENSEMBL // ncrna:miRNA chromosome:NCBIM37:8:113718864:1137	---		0.40639	-1.19158
10478355	NM_008652 // RefSeq // Mus musculus myeloblastosis oncogene-like 2 (Mybl2), mRNA	NM_008652 // Mybl2 // myeloblastosis oncogene-like 2 // 2 H2|2 93.0 cM // 17865	Mybl2	0.149809	-1.19151
10507555	---	---		0.19753	-1.19139
10589190	---	---		0.166923	-1.19136
10426598	GENSCAN00000048414 // ENSEMBL // cdna:Genscan chromosome:NCBIM37:15:98300536:983	---		0.136833	-1.19131
10532709	---	---		0.293123	-1.19131
10388579	NM_016810 // RefSeq // Mus musculus golgi SNAP receptor complex member 1 (Gosr1)	NM_016810 // Gosr1 // golgi SNAP receptor complex member 1 // 11 B5 // 53334 ///	Gosr1	0.10909	-1.19128
10607250	NM_029943 // RefSeq // Mus musculus apurinic/apyrimidinic endonuclease 2 (Apex2)	NM_029943 // Apex2 // apurinic/apyrimidinic endonuclease 2 // X F2 // 77622 ///	Apex2	0.498485	-1.19122
10600980	NM_001114084 // RefSeq // Mus musculus diacylglycerol O-acyltransferase 2-like 6	NM_001114084 // Dgat2l6 // diacylglycerol O-acyltransferase 2-like 6 // X C3 //	Dgat2l6	0.0192583	-1.19113
10345087	NR_029533 // RefSeq // Mus musculus microRNA 30a (Mir30a), microRNA. // chr1 //	NR_029533 // Mir30a // microRNA 30a // --- // 387225	Mir30a	0.0662626	-1.19112
10449545	AK153676 // GenBank HTC // Mus musculus 3 days neonate thymus cDNA, RIKEN full-l	---		0.0418711	-1.19099
10606816	NM_029459 // RefSeq // Mus musculus preferentially expressed antigen in melanoma	NM_029459 // Prame // preferentially expressed antigen in melanoma // X F1 // 75	Prame	0.0443565	-1.19095
10477069	NM_009328 // RefSeq // Mus musculus transcription factor 15 (Tcf15), mRNA. // ch	NM_009328 // Tcf15 // transcription factor 15 // 2 G3|2 83.9 cM // 21407 /// ENS	Tcf15	0.0080943	-1.19087
10375525	NM_146877 // RefSeq // Mus musculus olfactory receptor 1395 (Olfr1395), mRNA. //	NM_146877 // Olfr1395 // olfactory receptor 1395 // --- // 258877 /// ENSMUST000	Olfr1395	0.0452027	-1.19086
10600372	ENSMUST00000056152 // ENSEMBL // Putative uncharacterized protein gene:ENSMUSG00	ENSMUST00000056152 // B230340J04Rik // RIKEN cDNA B230340J04 gene // X A7.3 // 3	B230340J04Rik	0.280927	-1.19083
10603837	NM_019435 // RefSeq // Mus musculus NADH dehydrogenase (ubiquinone) 1 beta subco	NM_019435 // Ndufb11 // NADH dehydrogenase (ubiquinone) 1 beta subcomplex, 11 //	Ndufb11	0.0492952	-1.19081
10481560	NM_183424 // RefSeq // Mus musculus pyroglutamylated RFamide peptide (Qrfp), mRN	NM_183424 // Qrfp // pyroglutamylated RFamide peptide // 2 B // 227717 /// ENSMU	Qrfp	0.075139	-1.19066
10504650	NM_198660 // RefSeq // Mus musculus RIKEN cDNA E230008N13 gene (E230008N13Rik),	NM_198660 // E230008N13Rik // RIKEN cDNA E230008N13 gene // 4 B1 // 381522	E230008N13Rik	0.180183	-1.19054
10519815	NM_001110843 // RefSeq // Mus musculus calcium channel, voltage-dependent, alpha	NM_001110843 // Cacna2d1 // calcium channel, voltage-dependent, alpha2/delta sub	Cacna2d1	0.0513405	-1.19045
10598996	NM_198633 // RefSeq // Mus musculus predicted gene 5124 (Gm5124), mRNA. // chrX	NM_198633 // Gm5124 // predicted pseudogene 5124 // X A2|X // 331392 /// ENSMUST	Gm5124	0.175279	-1.19027
10468016	NM_026061 // RefSeq // Mus musculus NADH dehydrogenase (ubiquinone) 1 beta subco	NM_026061 // Ndufb8 // NADH dehydrogenase (ubiquinone) 1 beta subcomplex 8 // 19	Ndufb8	0.0407204	-1.19026
10536805	NM_207258 // RefSeq // Mus musculus family with sequence similarity 71, member F	NM_207258 // Fam71f1 // family with sequence similarity 71, member F1 // 6 A3.3	Fam71f1	0.238145	-1.19024
10557206	NM_175023 // RefSeq // Mus musculus retinoblastoma binding protein 6 (Rbbp6), tr	NM_175023 // Rbbp6 // retinoblastoma binding protein 6 // --- // 19647 /// NM_01	Rbbp6	0.259764	-1.19021
10419366	ENSMUST00000051102 // ENSEMBL // Putative uncharacterized protein gene:ENSMUSG00	ENSMUST00000051102 // Gm534 // predicted gene 534 // 14 C1 // 218993	Gm534	0.0132299	-1.19014
10552356	ENSMUST00000087694 // ENSEMBL // Mszf19 (Fragment) gene:ENSMUSG00000071952 // ch	ENSMUST00000087694 // Gm10351 // predicted gene 10351 // --- // 100127434 /// AB	Gm10351	0.0778276	-1.19009
10592467	NM_146608 // RefSeq // Mus musculus olfactory receptor 984 (Olfr984), mRNA. // c	NM_146608 // Olfr984 // olfactory receptor 984 // --- // 258601 /// ENSMUST00000	Olfr984	0.0491551	-1.19005
10439498	ENSMUST00000119414 // ENSEMBL // cdna:pseudogene chromosome:NCBIM37:16:38748842:	BC138870 // Arhgap31 // Rho GTPase activating protein 31 // 16 B4 // 12549	Arhgap31	0.0732281	-1.18993
10562416	NM_009884 // RefSeq // Mus musculus CCAAT/enhancer binding protein (C/EBP), gamm	NM_009884 // Cebpg // CCAAT/enhancer binding protein (C/EBP), gamma // 7 B1 // 1	Cebpg	0.215004	-1.18984
10375331	NM_008352 // RefSeq // Mus musculus interleukin 12b (Il12b), mRNA. // chr11 // 1	NM_008352 // Il12b // interleukin 12b // 11 A5-B2|11 19.0 cM // 16160 /// ENSMUS	Il12b	0.0494602	-1.18978
10400483	NM_172577 // RefSeq // Mus musculus solute carrier family 25 (mitochondrial oxod	NM_172577 // Slc25a21 // solute carrier family 25 (mitochondrial oxodicarboxylat	Slc25a21	0.0343902	-1.18957
10566196	---	---		0.114185	-1.18934
10376052	ENSMUST00000121977 // ENSEMBL // cdna:pseudogene chromosome:NCBIM37:11:53459246:	XR_002067 // Rps2-ps4 // ribosomal protein S2, pseudogene 4 // 11 B1.3 // 667731	Rps2-ps4	0.208527	-1.18924
10431722	NM_001033275 // RefSeq // Mus musculus glucoside xylosyltransferase 1 (Gxylt1),	NM_001033275 // Gxylt1 // glucoside xylosyltransferase 1 // 15 E3 // 223827 ///	Gxylt1	0.227286	-1.18911
10489498	NM_001048227 // RefSeq // Mus musculus dysbindin (dystrobrevin binding protein 1	NM_001048227 // Dbndd2 // dysbindin (dystrobrevin binding protein 1) domain cont	Dbndd2	0.202105	-1.18903
10482127	NM_146625 // RefSeq // Mus musculus olfactory receptor 355 (Olfr355), mRNA. // c	NM_146625 // Olfr355 // olfactory receptor 355 // --- // 258618 /// ENSMUST00000	Olfr355	0.0187478	-1.18902
10577641	NM_026931 // RefSeq // Mus musculus RIKEN cDNA 1810011O10 gene (1810011O10Rik),	NM_026931 // 1810011O10Rik // RIKEN cDNA 1810011O10 gene // 8 A2 // 69068 /// EN	1810011O10Rik	0.209043	-1.18888
10402608	NM_025488 // RefSeq // Mus musculus RIKEN cDNA 1700001K19 gene (1700001K19Rik),	NM_025488 // 1700001K19Rik // RIKEN cDNA 1700001K19 gene // 12 F1 // 66323 /// E	1700001K19Rik	0.00980382	-1.18884
10511330	NM_020021 // RefSeq // Mus musculus Moloney sarcoma oncogene (Mos), mRNA. // chr	NM_020021 // Mos // Moloney sarcoma oncogene // 4 A1-A2|4 0.0 cM // 17451 /// EN	Mos	0.0459885	-1.1888
10390237	NM_001161419 // RefSeq // Mus musculus ATP synthase, H+ transporting, mitochondr	NM_001161419 // Atp5g1 // ATP synthase, H+ transporting, mitochondrial F0 comple	Atp5g1	0.0654837	-1.1888
10429220	NM_177819 // RefSeq // Mus musculus family with sequence similarity 135, member	NM_177819 // Fam135b // family with sequence similarity 135, member B // 15 D3 /	Fam135b	0.25453	-1.18871
10482133	NM_146368 // RefSeq // Mus musculus olfactory receptor 361 (Olfr361), mRNA. // c	NM_146368 // Olfr361 // olfactory receptor 361 // --- // 258365 /// ENSMUST00000	Olfr361	0.077776	-1.18859
10351903	NM_146305 // RefSeq // Mus musculus olfactory receptor 420 (Olfr420), mRNA. // c	NM_146305 // Olfr420 // olfactory receptor 420 // --- // 258302 /// ENSMUST00000	Olfr420	0.255008	-1.18841
10550025	XR_033648 // RefSeq // PREDICTED: Mus musculus similar to LOC654472 protein (LOC	XR_033648 // Gm6946 // glyceraldehyde-3-phosphate dehydrogenase pseudogene // 7	Gm6946	0.367565	-1.1884
10554743	---	---		0.164298	-1.18825
10569152	NM_172116 // RefSeq // Mus musculus Parkinson disease 7 domain containing 1 (Pdd	NM_172116 // Pddc1 // Parkinson disease 7 domain containing 1 // 7 F5 // 213350	Pddc1	0.119356	-1.18822
10419038	NM_078478 // RefSeq // Mus musculus growth hormone inducible transmembrane prote	NM_078478 // Ghitm // growth hormone inducible transmembrane protein // 14 B|14	Ghitm	0.0349846	-1.18817
10369890	XR_032286 // RefSeq // PREDICTED: Mus musculus similar to phosphoribosylaminoimi	BC013522 // Cisd1 // CDGSH iron sulfur domain 1 // 10 B5.3|10 38.0 cM // 52637 /	Cisd1	0.0926079	-1.18815
10462697	GENSCAN00000034163 // ENSEMBL // cdna:Genscan chromosome:NCBIM37:19:36432325:364	---		0.0436532	-1.18801
10482073	ENSMUST00000121664 // ENSEMBL // cdna:pseudogene chromosome:NCBIM37:2:35346733:3	---		0.109654	-1.18801
10499655	NM_010559 // RefSeq // Mus musculus interleukin 6 receptor, alpha (Il6ra), mRNA.	NM_010559 // Il6ra // interleukin 6 receptor, alpha // 3 F1|3 42.1 cM // 16194 /	Il6ra	0.161576	-1.18797
10590383	NM_026794 // RefSeq // Mus musculus differentially expressed in B16F10 1 (Deb1),	NM_026794 // Deb1 // differentially expressed in B16F10 1 // 9 F4 // 26901 /// E	Deb1	0.0389661	-1.18794
10349913	NM_178260 // RefSeq // Mus musculus KiSS-1 metastasis-suppressor (Kiss1), mRNA.	NM_178260 // Kiss1 // KiSS-1 metastasis-suppressor // 1 E4 // 280287 /// NM_0266	Kiss1	0.0586745	-1.18792
10407300	ENSMUST00000063230 // ENSEMBL // Putative uncharacterized protein gene:ENSMUSG00	ENSMUST00000063230 // 4930544M13Rik // RIKEN cDNA 4930544M13 gene // 13 D2.2 //	4930544M13Rik	0.137539	-1.18792
10362160	ENSMUST00000122123 // ENSEMBL // cdna:pseudogene chromosome:NCBIM37:10:23733276:	---		0.125111	-1.18785
10386219	NM_011758 // RefSeq // Mus musculus zinc finger protein 39 (Zfp39), mRNA. // chr	NM_011758 // Zfp39 // zinc finger protein 39 // 11 B1.3 // 22698 /// ENSMUST0000	Zfp39	0.328848	-1.18782
10476872	ENSMUST00000121399 // ENSEMBL // cdna:pseudogene chromosome:NCBIM37:2:147115491:	---		0.0578647	-1.18766
10551907	NM_019459 // RefSeq // Mus musculus nephrosis 1 homolog, nephrin (human) (Nphs1)	NM_019459 // Nphs1 // nephrosis 1 homolog, nephrin (human) // --- // 54631 /// E	Nphs1	0.000198	-1.18762
10529613	NM_021292 // RefSeq // Mus musculus Ellis van Creveld gene homolog (human) (Evc)	NM_021292 // Evc // Ellis van Creveld gene homolog (human) // 5 B3 // 59056 ///	Evc	0.224634	-1.18752
10508454	NM_133889 // RefSeq // Mus musculus BSD domain containing 1 (Bsdc1), mRNA. // ch	NM_133889 // Bsdc1 // BSD domain containing 1 // 4 D2.2 // 100383 /// ENSMUST000	Bsdc1	0.180019	-1.18751
10429407	GENSCAN00000042231 // ENSEMBL // cdna:Genscan chromosome:NCBIM37:15:73590635:736	---		0.290936	-1.1874
10555233	ENSMUST00000083377 // ENSEMBL // ncrna:rRNA chromosome:NCBIM37:7:106646228:10664	---		0.685941	-1.18737
10479294	ENSMUST00000098996 // ENSEMBL // cdna:known chromosome:NCBIM37:2:179628614:17962	---		0.237437	-1.18732
10476893	NM_028986 // RefSeq // Mus musculus GDNF-inducible zinc finger protein 1 (Gzf1),	NM_028986 // Gzf1 // GDNF-inducible zinc finger protein 1 // 2 H1 // 74533 /// E	Gzf1	0.243967	-1.18729
10429638	XR_032493 // RefSeq // PREDICTED: Mus musculus similar to glyceraldehyde-3-phosp	XR_032493 // Gm9568 // glyceraldehyde-3-phosphate dehydrogenase pseudogene // 15	Gm9568	0.101771	-1.18711
10473384	NM_021398 // RefSeq // Mus musculus solute carrier family 43, member 3 (Slc43a3)	NM_021398 // Slc43a3 // solute carrier family 43, member 3 // --- // 58207 /// E	Slc43a3	0.223383	-1.18705
10551207	ENSMUST00000065861 // ENSEMBL // cdna:known chromosome:NCBIM37:7:26735272:267354	---		0.167656	-1.18697
10350846	ENSMUST00000097519 // ENSEMBL // Putative uncharacterized protein gene:ENSMUSG00	ENSMUST00000097519 // Gm10531 // predicted gene 10531 // 1 H1|1 // 100038375	Gm10531	0.13318	-1.18692
10591735	NM_170777 // RefSeq // Mus musculus elongation factor 1 homolog (ELF1, S. cerevi	NM_170777 // Elof1 // elongation factor 1 homolog (ELF1, S. cerevisiae) // 9 A3	Elof1	0.150221	-1.18692
10548899	NM_181988 // RefSeq // Mus musculus RAS-like, estrogen-regulated, growth-inhibit	NM_181988 // Rerg // RAS-like, estrogen-regulated, growth-inhibitor // 6 G1 // 2	Rerg	0.02409	-1.1869
10556151	---	---		0.208391	-1.18681
10425630	NM_025503 // RefSeq // Mus musculus RIKEN cDNA 1700029P11 gene (1700029P11Rik),	NM_025503 // 1700029P11Rik // RIKEN cDNA 1700029P11 gene // 15 E1 // 66346 /// E	1700029P11Rik	0.0455485	-1.1868
10386955	NM_178379 // RefSeq // Mus musculus COX10 homolog, cytochrome c oxidase assembly	NM_178379 // Cox10 // COX10 homolog, cytochrome c oxidase assembly protein, heme	Cox10	0.106571	-1.18672
10450226	NM_019441 // RefSeq // Mus musculus palmitoyl-protein thioesterase 2 (Ppt2), mRN	NM_019441 // Ppt2 // palmitoyl-protein thioesterase 2 // 17 B1|17 18.9 cM // 543	Ppt2	0.0379361	-1.1867
10528167	NM_008084 // RefSeq // Mus musculus glyceraldehyde-3-phosphate dehydrogenase (Ga	NM_008084 // Gapdh // glyceraldehyde-3-phosphate dehydrogenase // 6 F2 // 14433	Gapdh	0.00126738	-1.18669
10463200	NM_026152 // RefSeq // Mus musculus dihydrodipicolinate synthase-like, mitochond	NM_026152 // Dhdpsl // dihydrodipicolinate synthase-like, mitochondrial // 19 D1	Dhdpsl	0.121811	-1.18655
10596027	NM_001033543 // RefSeq // Mus musculus interleukin 20 receptor beta (Il20rb), mR	NM_001033543 // Il20rb // interleukin 20 receptor beta // 9 E3.3 // 213208 /// E	Il20rb	0.133353	-1.18651
10449284	NM_013642 // RefSeq // Mus musculus dual specificity phosphatase 1 (Dusp1), mRNA	NM_013642 // Dusp1 // dual specificity phosphatase 1 // 17 A2-C|17 13.0 cM // 19	Dusp1	0.42791	-1.18649
10407801	ENSMUST00000099803 // ENSEMBL // Putative uncharacterized protein gene:ENSMUSG00	ENSMUST00000099803 // Gm10811 // predicted gene 10811 // --- // 100038727	Gm10811	0.257065	-1.18633
10492480	NM_138591 // RefSeq // Mus musculus G elongation factor, mitochondrial 1 (Gfm1),	NM_138591 // Gfm1 // G elongation factor, mitochondrial 1 // 3 E1|3 31.6 cM // 2	Gfm1	0.0129132	-1.18631
10528721	NM_144908 // RefSeq // Mus musculus UDP-N-acetyl-alpha-D-galactosamine:polypepti	NM_144908 // Galnt11 // UDP-N-acetyl-alpha-D-galactosamine:polypeptide N-acetylg	Galnt11	0.17879	-1.1863
10543779	NR_029744 // RefSeq // Mus musculus microRNA 29a (Mir29a), microRNA. // chr6 //	NR_029744 // Mir29a // microRNA 29a // --- // 387222	Mir29a	0.437237	-1.18621
10410386	AK149411 // GenBank HTC // Mus musculus adult male liver tumor cDNA, RIKEN full-	AK149411 // E430024C06Rik // RIKEN cDNA E430024C06 gene // --- // 319443	E430024C06Rik	0.212921	-1.18614
10410388	AK149411 // GenBank HTC // Mus musculus adult male liver tumor cDNA, RIKEN full-	AK149411 // E430024C06Rik // RIKEN cDNA E430024C06 gene // --- // 319443	E430024C06Rik	0.212921	-1.18614
10466624	NM_011921 // RefSeq // Mus musculus aldehyde dehydrogenase family 1, subfamily A	NM_011921 // Aldh1a7 // aldehyde dehydrogenase family 1, subfamily A7 // 19 B|19	Aldh1a7	0.0871146	-1.18608
10531087	NM_019878 // RefSeq // Mus musculus sulfotransferase family 1B, member 1 (Sult1b	NM_019878 // Sult1b1 // sulfotransferase family 1B, member 1 // 5 E1 // 56362 //	Sult1b1	0.0804876	-1.18606
10434942	NM_007862 // RefSeq // Mus musculus discs, large homolog 1 (Drosophila) (Dlg1),	NM_007862 // Dlg1 // discs, large homolog 1 (Drosophila) // 16 B2|16 21.2 cM //	Dlg1	0.111487	-1.18598
10411452	BC092267 // GenBank // Mus musculus glyceraldehyde-3-phosphate dehydrogenase, mR	BC092267 // Gapdh // glyceraldehyde-3-phosphate dehydrogenase // 6 F2 // 14433	Gapdh	0.000635062	-1.18589
10458226	NM_010481 // RefSeq // Mus musculus heat shock protein 9 (Hspa9), nuclear gene e	NM_010481 // Hspa9 // heat shock protein 9 // 18 C|18 15.0 cM // 15526 /// ENSMU	Hspa9	0.0175473	-1.18586
10389207	NM_013653 // RefSeq // Mus musculus chemokine (C-C motif) ligand 5 (Ccl5), mRNA.	NM_013653 // Ccl5 // chemokine (C-C motif) ligand 5 // 11 C|11 47.4 cM // 20304	Ccl5	0.320124	-1.18583
10451495	NM_146078 // RefSeq // Mus musculus ubiquitin protein ligase E3 component n-reco	NM_146078 // Ubr2 // ubiquitin protein ligase E3 component n-recognin 2 // 17 C	Ubr2	0.0655196	-1.18571
10413497	NM_019979 // RefSeq // Mus musculus selenoprotein K (Selk), mRNA. // chr14 // 10	NM_019979 // Selk // selenoprotein K // 14 B // 80795 /// ENSMUST00000112268 //	Selk	0.0705365	-1.18571
10565996	NM_010567 // RefSeq // Mus musculus inositol polyphosphate phosphatase-like 1 (I	NM_010567 // Inppl1 // inositol polyphosphate phosphatase-like 1 // --- // 16332	Inppl1	0.132777	-1.18568
10428534	NM_032000 // RefSeq // Mus musculus trichorhinophalangeal syndrome I (human) (Tr	NM_032000 // Trps1 // trichorhinophalangeal syndrome I (human) // 15 C|15 30.1 c	Trps1	0.670799	-1.18546
10539927	BC147526 // GenBank // Mus musculus gene model 1965, (NCBI), mRNA (cDNA clone MG	BC147526 // Gm1965 // predicted gene 1965 // 6 D1 // 434065 /// NM_001033491 //	Gm1965	0.0812082	-1.18541
10469712	NM_019501 // RefSeq // Mus musculus prenyl (solanesyl) diphosphate synthase, sub	NM_019501 // Pdss1 // prenyl (solanesyl) diphosphate synthase, subunit 1 // 2 A3	Pdss1	0.0804053	-1.18526
10411709	NM_009874 // RefSeq // Mus musculus cyclin-dependent kinase 7 (Cdk7), mRNA. // c	NM_009874 // Cdk7 // cyclin-dependent kinase 7 // 13 D1|13 55.0 cM // 12572 ///	Cdk7	0.136048	-1.18523
10466337	NM_146703 // RefSeq // Mus musculus olfactory receptor 1447 (Olfr1447), mRNA. //	NM_146703 // Olfr1447 // olfactory receptor 1447 // --- // 258698 /// ENSMUST000	Olfr1447	0.0946896	-1.18518
10440465	ENSMUST00000122722 // ENSEMBL // ncrna:misc_RNA chromosome:NCBIM37:16:81261943:8	---		0.0557348	-1.1851
10562897	NM_178734 // RefSeq // Mus musculus zinc finger protein 473 (Zfp473), mRNA. // c	NM_178734 // Zfp473 // zinc finger protein 473 // 7 B4 // 243963 /// ENSMUST0000	Zfp473	0.182271	-1.18504
10584431	NM_001011523 // RefSeq // Mus musculus olfactory receptor 913 (Olfr913), mRNA. /	NM_001011523 // Olfr913 // olfactory receptor 913 // 9 A5.1 // 258225 /// ENSMUS	Olfr913	0.159974	-1.18481
10426079	ENSMUST00000082697 // ENSEMBL // ncrna:rRNA chromosome:NCBIM37:15:86999543:86999	---		0.020673	-1.1848
10470158	NM_177840 // RefSeq // Mus musculus lipocalin 6 (Lcn6), mRNA. // chr2 // 100 //	NM_177840 // Lcn6 // lipocalin 6 // 2 A3 // 620709 /// ENSMUST00000114199 // Lcn	Lcn6	0.0880882	-1.18477
10569923	NM_028175 // RefSeq // Mus musculus leucine rich repeat containing 8 family, mem	NM_028175 // Lrrc8e // leucine rich repeat containing 8 family, member E // 8 A1	Lrrc8e	0.0777362	-1.18474
10391273	NM_010410 // RefSeq // Mus musculus hypocretin (Hcrt), mRNA. // chr11 // 100 //	NM_010410 // Hcrt // hypocretin // 11 D|11 61.2 cM // 15171 /// ENSMUST000000550	Hcrt	0.0583263	-1.18464
10518781	NM_011067 // RefSeq // Mus musculus period homolog 3 (Drosophila) (Per3), mRNA.	NM_011067 // Per3 // period homolog 3 (Drosophila) // 4 E2 // 18628 /// ENSMUST0	Per3	0.00713413	-1.1846
10379646	NM_011409 // RefSeq // Mus musculus schlafen 3 (Slfn3), mRNA. // chr11 // 100 //	NM_011409 // Slfn3 // schlafen 3 // 11 C // 20557 /// ENSMUST00000019130 // Slfn	Slfn3	0.0566264	-1.18455
10445119	NM_013819 // RefSeq // Mus musculus histocompatibility 2, M region locus 3 (H2-M	NM_013819 // H2-M3 // histocompatibility 2, M region locus 3 // 17 B1|17 20.38 c	H2-M3	0.279434	-1.18455
10378409	ENSMUST00000143750 // ENSEMBL // cdna:pseudogene chromosome:NCBIM37:11:73741509:	---		0.135098	-1.18452
10365640	NM_145423 // RefSeq // Mus musculus solute carrier family 5 (iodide transporter)	NM_145423 // Slc5a8 // solute carrier family 5 (iodide transporter), member 8 //	Slc5a8	0.0888902	-1.1845
10433589	NM_001163498 // RefSeq // Mus musculus RUN domain containing 2A (Rundc2a), mRNA.	NM_001163498 // Rundc2a // RUN domain containing 2A // --- // 385605 /// ENSMUST	Rundc2a	0.0651924	-1.18448
10480937	XM_923021 // RefSeq // PREDICTED: Mus musculus similar to centrosome-associated	XM_923021 // C030048H21Rik // RIKEN cDNA C030048H21 gene // 2 A3 // 77481	C030048H21Rik	0.305049	-1.18447
10571634	NM_026278 // RefSeq // Mus musculus Lrp2 binding protein (Lrp2bp), mRNA. // chr8	NM_026278 // Lrp2bp // Lrp2 binding protein // 8 B2 // 67620 /// NM_001039562 //	Lrp2bp	0.254886	-1.18433
10589087	NM_008924 // RefSeq // Mus musculus protein kinase, cAMP dependent regulatory, t	NM_008924 // Prkar2a // protein kinase, cAMP dependent regulatory, type II alpha	Prkar2a	0.166703	-1.18428
10425461	NM_009634 // RefSeq // Mus musculus adenylosuccinate lyase (Adsl), mRNA. // chr1	NM_009634 // Adsl // adenylosuccinate lyase // 15 E1|15 46.0 cM // 11564 /// ENS	Adsl	0.115419	-1.18424
10443117	NM_007523 // RefSeq // Mus musculus BCL2-antagonist/killer 1 (Bak1), mRNA. // ch	NM_007523 // Bak1 // BCL2-antagonist/killer 1 // 17 B // 12018 /// ENSMUST000000	Bak1	0.452376	-1.18419
10583929	NM_029792 // RefSeq // Mus musculus beta-1,3-glucuronyltransferase 1 (glucuronos	NM_029792 // B3gat1 // beta-1,3-glucuronyltransferase 1 (glucuronosyltransferase	B3gat1	0.0712685	-1.18411
10515733	NM_198170 // RefSeq // Mus musculus seizure threshold 2 (Szt2), mRNA. // chr4 //	NM_198170 // Szt2 // seizure threshold 2 // 4 D2.1 // 230676 /// ENSMUST00000075	Szt2	0.104462	-1.18411
10436890	ENSMUST00000114029 // ENSEMBL // Putative uncharacterized protein gene:ENSMUSG00	ENSMUST00000114029 // Gm10785 // predicted gene 10785 // --- // 100038392	Gm10785	0.329666	-1.18399
10450870	ENSMUST00000122476 // ENSEMBL // ncrna:snRNA chromosome:NCBIM37:17:37404051:3740	---		0.112384	-1.18396
10578959	ENSMUST00000118929 // ENSEMBL // cdna:pseudogene chromosome:NCBIM37:8:68341210:6	---		0.0968077	-1.18395
10502890	NM_011372 // RefSeq // Mus musculus ST6 (alpha-N-acetyl-neuraminyl-2,3-beta-gala	NM_011372 // St6galnac3 // ST6 (alpha-N-acetyl-neuraminyl-2,3-beta-galactosyl-1,	St6galnac3	0.0958804	-1.18393
10442027	XR_031767 // RefSeq // PREDICTED: Mus musculus similar to Lysosomal-associated p	ENSMUST00000067349 // Gm9943 // predicted gene 9943 // 17 A1-A2|17 // 100036531	Gm9943	0.279402	-1.1839
10535747	ENSMUST00000100438 // ENSEMBL // Putative uncharacterized protein gene:ENSMUSG00	ENSMUST00000100438 // Gm10858 // predicted gene 10858 // --- // 100038524	Gm10858	0.329591	-1.1839
10347931	AK149712 // GenBank HTC // Mus musculus bone marrow macrophage cDNA, RIKEN full-	AK149712 // G530012D18Rik // RIKEN cDNA G530012D1 gene // --- // 100038536	G530012D18Rik	0.513813	-1.18388
10362456	NM_029726 // RefSeq // Mus musculus triadin (Trdn), mRNA. // chr10 // 100 // 100	NM_029726 // Trdn // triadin // 10 A4 // 76757	Trdn	0.1112	-1.18374
10413185	NM_183208 // RefSeq // Mus musculus zinc finger, MIZ-type containing 1 (Zmiz1),	NM_183208 // Zmiz1 // zinc finger, MIZ-type containing 1 // 14 A3 // 328365 ///	Zmiz1	0.23938	-1.18368
10423363	NM_020332 // RefSeq // Mus musculus progressive ankylosis (Ank), mRNA. // chr15	NM_020332 // Ank // progressive ankylosis // 15 B1|15 14.4 cM // 11732 /// ENSMU	Ank	0.020292	-1.18364
10545409	NM_016794 // RefSeq // Mus musculus vesicle-associated membrane protein 8 (Vamp8	NM_016794 // Vamp8 // vesicle-associated membrane protein 8 // 6 C1|6 31.5 cM //	Vamp8	0.0926326	-1.18359
10550740	NM_027839 // RefSeq // Mus musculus carcinoembryonic antigen-related cell adhesi	NM_027839 // Ceacam20 // carcinoembryonic antigen-related cell adhesion molecule	Ceacam20	0.0504173	-1.18351
10379075	NM_001002004 // RefSeq // Mus musculus RIKEN cDNA 2610507B11 gene (2610507B11Rik	NM_001002004 // 2610507B11Rik // RIKEN cDNA 2610507B11 gene // 11 B5|11 44.93 cM	2610507B11Rik	0.00401864	-1.18348
10408935	ENSMUST00000099550 // ENSEMBL // Putative uncharacterized protein gene:ENSMUSG00	ENSMUST00000099550 // Gm10786 // predicted gene 10786 // --- // 100038539	Gm10786	0.4393	-1.18348
10557498	NM_026884 // RefSeq // Mus musculus family with sequence similarity 57, member B	NM_026884 // Fam57b // family with sequence similarity 57, member B // 7 F4 // 6	Fam57b	0.279154	-1.18347
10359826	NM_025650 // RefSeq // Mus musculus ubiquinol-cytochrome c reductase, complex II	NM_025650 // Uqcr11 // ubiquinol-cytochrome c reductase, complex III subunit XI	Uqcr11	0.0754891	-1.18327
10424979	NM_182805 // RefSeq // Mus musculus glutamic pyruvic transaminase, soluble (Gpt)	NM_182805 // Gpt // glutamic pyruvic transaminase, soluble // 15 D3|15 40.3 cM /	Gpt	0.0279538	-1.18319
10592447	ENSMUST00000055796 // ENSEMBL // cdna:pseudogene chromosome:NCBIM37:9:39493629:3	---		0.136818	-1.18317
10491967	NM_008084 // RefSeq // Mus musculus glyceraldehyde-3-phosphate dehydrogenase (Ga	NM_008084 // Gapdh // glyceraldehyde-3-phosphate dehydrogenase // 6 F2 // 14433	Gapdh	0.00182935	-1.18311
10496626	NM_008084 // RefSeq // Mus musculus glyceraldehyde-3-phosphate dehydrogenase (Ga	NM_008084 // Gapdh // glyceraldehyde-3-phosphate dehydrogenase // 6 F2 // 14433	Gapdh	0.00182935	-1.18311
10480032	NM_008084 // RefSeq // Mus musculus glyceraldehyde-3-phosphate dehydrogenase (Ga	NM_008084 // Gapdh // glyceraldehyde-3-phosphate dehydrogenase // 6 F2 // 14433	Gapdh	0.00182969	-1.18311
10501857	NM_008084 // RefSeq // Mus musculus glyceraldehyde-3-phosphate dehydrogenase (Ga	NM_008084 // Gapdh // glyceraldehyde-3-phosphate dehydrogenase // 6 F2 // 14433	Gapdh	0.00182969	-1.18311
10545765	NM_008084 // RefSeq // Mus musculus glyceraldehyde-3-phosphate dehydrogenase (Ga	NM_008084 // Gapdh // glyceraldehyde-3-phosphate dehydrogenase // 6 F2 // 14433	Gapdh	0.00182969	-1.18311
10441815	NM_013671 // RefSeq // Mus musculus superoxide dismutase 2, mitochondrial (Sod2)	NM_013671 // Sod2 // superoxide dismutase 2, mitochondrial // 17 A1|17 7.6 cM //	Sod2	0.0224023	-1.18303
10607841	NM_001007577 // RefSeq // Mus musculus transcription elongation factor A (SII) N	NM_001007577 // Tceanc // transcription elongation factor A (SII) N-terminal and	Tceanc	0.0514964	-1.18297
10585186	NM_029639 // RefSeq // Mus musculus RIKEN cDNA 1600029D21 gene (1600029D21Rik),	NM_029639 // 1600029D21Rik // RIKEN cDNA 1600029D21 gene // 9 B // 76509 /// ENS	1600029D21Rik	0.00344895	-1.18296
10495394	NM_029054 // RefSeq // Mus musculus RIKEN cDNA 4930443G12 gene (4930443G12Rik),	NM_029054 // 4930443G12Rik // RIKEN cDNA 4930443G12 gene // 3 F3 // 74686 /// EN	4930443G12Rik	0.0243434	-1.18291
10507908	NM_010213 // RefSeq // Mus musculus four and a half LIM domains 3 (Fhl3), mRNA.	NM_010213 // Fhl3 // four and a half LIM domains 3 // 4 D1 // 14201 /// ENSMUST0	Fhl3	0.157951	-1.18291
10503232	ENSMUST00000082782 // ENSEMBL // ncrna:snRNA chromosome:NCBIM37:4:9137150:913725	---		0.0504708	-1.1828
10372230	NM_008657 // RefSeq // Mus musculus myogenic factor 6 (Myf6), mRNA. // chr10 //	NM_008657 // Myf6 // myogenic factor 6 // 10 D1|10 59.0 cM // 17878 /// ENSMUST0	Myf6	0.130232	-1.18278
10555889	NM_001011757 // RefSeq // Mus musculus olfactory receptor 663 (Olfr663), mRNA. /	NM_001011757 // Olfr663 // olfactory receptor 663 // 7 E3 // 257914	Olfr663	0.159178	-1.18269
10440556	NM_001081068 // RefSeq // Mus musculus ring finger protein 160 (Rnf160), mRNA. /	NM_001081068 // Rnf160 // ring finger protein 160 // 16 C3.3 // 78913 /// ENSMUS	Rnf160	0.0346686	-1.18267
10582221	BC147528 // GenBank // Mus musculus RIKEN cDNA 1700018B08 gene, mRNA (cDNA clone	BC147528 // 1700018B08Rik // RIKEN cDNA 1700018B08 gene // 8 E1 // 76405 /// NM_	1700018B08Rik	0.0714901	-1.18262
10444656	ENSMUST00000083205 // ENSEMBL // ncrna:snRNA chromosome:NCBIM37:17:35186163:3518	---		0.358115	-1.18255
10416923	ENSMUST00000083168 // ENSEMBL // ncrna:rRNA chromosome:NCBIM37:14:110561057:1105	---		0.239619	-1.18253
10412913	XR_031629 // RefSeq // PREDICTED: Mus musculus similar to Speer4e protein (LOC66	XR_031629 // Gm8584 // predicted gene 8584 // 14 A3 // 667344	Gm8584	0.0228112	-1.18251
10599849	XM_906010 // RefSeq // PREDICTED: Mus musculus predicted gene, EG245440 (EG24544	XM_906010 // Gm4988 // predicted gene 4988 // X A6 // 245440	Gm4988	0.147893	-1.18247
10511803	NM_029840 // RefSeq // Mus musculus RIKEN cDNA 2610029I01 gene (2610029I01Rik),	NM_029840 // 2610029I01Rik // RIKEN cDNA 2610029I01 gene // 4 A3 // 77032 /// EN	2610029I01Rik	0.0671768	-1.18244
10438555	NM_009379 // RefSeq // Mus musculus thrombopoietin (Thpo), transcript variant 1,	NM_009379 // Thpo // thrombopoietin // 16 B1|16 13.8 cM // 21832 /// NM_00117350	Thpo	0.178355	-1.18238
10455531	NM_001145259 // RefSeq // Mus musculus RIKEN cDNA 1700018A14 gene (1700018A14Rik	NM_001145259 // 1700018A14Rik // RIKEN cDNA 1700018A14 gene // 18 C // 69391	1700018A14Rik	0.0331109	-1.18233
10458875	NM_026854 // RefSeq // Mus musculus DTW domain containing 2 (Dtwd2), transcript	NM_026854 // Dtwd2 // DTW domain containing 2 // 18 C // 68857 /// NM_001170960	Dtwd2	0.242594	-1.18231
10505252	ENSMUST00000107492 // ENSEMBL // cdna:known chromosome:NCBIM37:4:60690555:606933	---		0.168801	-1.18226
10350790	NM_172843 // RefSeq // Mus musculus torsin A interacting protein 2 (Tor1aip2), t	NM_172843 // Tor1aip2 // torsin A interacting protein 2 // 1 G3 // 240832 /// NM	Tor1aip2	0.193757	-1.18222
10432471	ENSMUST00000082789 // ENSEMBL // ncrna:snRNA chromosome:NCBIM37:15:99198460:9919	---		0.442111	-1.18218
10375572	NM_001011790 // RefSeq // Mus musculus olfactory receptor 1382 (Olfr1382), mRNA.	NM_001011790 // Olfr1382 // olfactory receptor 1382 // 11 B1.2 // 257971 /// ENS	Olfr1382	0.0387072	-1.18214
10497441	NM_013755 // RefSeq // Mus musculus glycogenin (Gyg), mRNA. // chr3 // 100 // 91	NM_013755 // Gyg // glycogenin // 3 A2|3 12.5 cM // 27357 /// ENSMUST00000118015	Gyg	0.0098944	-1.18212
10388734	NM_022313 // RefSeq // Mus musculus Era (G-protein)-like 1 (E. coli) (Eral1), mR	NM_022313 // Eral1 // Era (G-protein)-like 1 (E. coli) // 11 B5 // 57837 /// ENS	Eral1	0.117916	-1.18211
10412260	NM_008046 // RefSeq // Mus musculus follistatin (Fst), mRNA. // chr13 // 100 //	NM_008046 // Fst // follistatin // 13 D2.2 // 14313 /// ENSMUST00000022287 // Fs	Fst	0.263849	-1.18208
10603425	NM_027227 // RefSeq // Mus musculus glyoxalase domain containing 5 (Glod5), mRNA	NM_027227 // Glod5 // glyoxalase domain containing 5 // X A1.1 // 69824 /// ENSM	Glod5	0.0566234	-1.18206
10464113	NM_146101 // RefSeq // Mus musculus hyaluronic acid binding protein 2 (Habp2), m	NM_146101 // Habp2 // hyaluronic acid binding protein 2 // 19 D2 // 226243 /// E	Habp2	0.0346195	-1.182
10410743	NM_134071 // RefSeq // Mus musculus ankyrin repeat domain 32 (Ankrd32), mRNA. //	NM_134071 // Ankrd32 // ankyrin repeat domain 32 // 13 C1 // 105377 /// BC083095	Ankrd32	0.184396	-1.18198
10507431	---	---		0.368686	-1.18195
10438069	NM_023249 // RefSeq // Mus musculus yippee-like 1 (Drosophila) (Ypel1), mRNA. //	NM_023249 // Ypel1 // yippee-like 1 (Drosophila) // 16 A3 // 106369	Ypel1	0.401196	-1.18186
10359225	BC099580 // GenBank // Mus musculus RIKEN cDNA 1700057K13 gene, mRNA (cDNA clone	BC099580 // 1700057K13Rik // RIKEN cDNA 1700057K13 gene // 1 G3 // 73435 /// BC1	1700057K13Rik	0.0424131	-1.18173
10548673	NM_207021 // RefSeq // Mus musculus taste receptor, type 2, member 117 (Tas2r117	NM_207021 // Tas2r117 // taste receptor, type 2, member 117 // 6 G1|6 63.5 cM //	Tas2r117	0.0264675	-1.18172
10348697	NM_177587 // RefSeq // Mus musculus aquaporin 12 (Aqp12), transcript variant 1,	NM_177587 // Aqp12 // aquaporin 12 // 1 D // 208760 /// NM_001159658 // Aqp12 //	Aqp12	0.0385088	-1.18169
10526274	NM_025362 // RefSeq // Mus musculus DnaJ (Hsp40) homolog, subfamily C, member 30	NM_025362 // Dnajc30 // DnaJ (Hsp40) homolog, subfamily C, member 30 // 5 G2 //	Dnajc30	0.120742	-1.18169
10414693	NM_023434 // RefSeq // Mus musculus TOX high mobility group box family member 4	NM_023434 // Tox4 // TOX high mobility group box family member 4 // 14 C2 // 268	Tox4	0.387139	-1.18166
10469247	ENSMUST00000100418 // ENSEMBL // Putative uncharacterized protein (Fragment) gen	ENSMUST00000100418 // Gm10852 // predicted gene 10852 // --- // 100038611	Gm10852	0.230703	-1.18163
10365134	ENSMUST00000102273 // ENSEMBL // ncrna:miRNA chromosome:NCBIM37:10:80967367:8096	---		0.132475	-1.18158
10561073	NM_177102 // RefSeq // Mus musculus transmembrane protein 91 (Tmem91), mRNA. //	NM_177102 // Tmem91 // transmembrane protein 91 // 7 A3 // 320208 /// ENSMUST000	Tmem91	0.243705	-1.18155
10582322	NM_013914 // RefSeq // Mus musculus snail homolog 3 (Drosophila) (Snai3), mRNA.	NM_013914 // Snai3 // snail homolog 3 (Drosophila) // 8 E1 // 30927 /// ENSMUST0	Snai3	0.135755	-1.18149
10422232	ENSMUST00000095562 // ENSEMBL // similar to Expressed sequence AA415398 gene:ENS	ENSMUST00000095562 // Gm6219 // predicted gene 6219 // 14 E2.3 // 621364 /// ENS	Gm6219	0.111065	-1.18148
10357239	NM_019432 // RefSeq // Mus musculus transmembrane protein 37 (Tmem37), mRNA. //	NM_019432 // Tmem37 // transmembrane protein 37 // 1 E2.3 // 170706 /// ENSMUST0	Tmem37	0.34764	-1.18141
10482863	ENSMUST00000118339 // ENSEMBL // cdna:pseudogene chromosome:NCBIM37:2:59237043:5	XR_031802 // Gm13549 // lactate dehydrogenase A pseudogene // 2 C1.1 // 625354 /	Gm13549	0.0348581	-1.1813
10575842	ENSMUST00000083094 // ENSEMBL // ncrna:snoRNA chromosome:NCBIM37:8:120644854:120	---		0.0953889	-1.18129
10442240	NM_001008501 // RefSeq // Mus musculus zinc finger protein 760 (Zfp760), mRNA. /	NM_001008501 // Zfp760 // zinc finger protein 760 // 17 A3.2-A3.3 // 240034 ///	Zfp760	0.215308	-1.18118
10442285	XM_001472558 // RefSeq // PREDICTED: Mus musculus similar to endosulfine-alpha (	XM_001472558 // LOC631725 // similar to endosulfine alpha isoform 1 // --- // 63	LOC631725	0.473904	-1.18105
10458762	ENSMUST00000097581 // ENSEMBL // cdna:pseudogene chromosome:NCBIM37:18:45445487:	XR_033442 // Gm10540 // predicted gene 10540 // 18 B3 // 100042900	Gm10540	0.535453	-1.18104
10424430	NR_029414 // RefSeq // Mus musculus gasdermin C-like, pseudogene (Gsdmcl-ps), no	NR_029414 // Gsdmcl-ps // gasdermin C-like, pseudogene // 15 D1 // 74460	Gsdmcl-ps	0.151035	-1.18094
10535025	NM_010325 // RefSeq // Mus musculus glutamate oxaloacetate transaminase 2, mitoc	NM_010325 // Got2 // glutamate oxaloacetate transaminase 2, mitochondrial // 8 D	Got2	0.109454	-1.18093
10402800	NM_019925 // RefSeq // Mus musculus G protein-coupled receptor 132 (Gpr132), mRN	NM_019925 // Gpr132 // G protein-coupled receptor 132 // 12 F2 // 56696 /// ENSM	Gpr132	0.100159	-1.18081
10515211	NM_029196 // RefSeq // Mus musculus RIKEN cDNA 4930544O15 gene (4930544O15Rik),	NM_029196 // 4930544O15Rik // RIKEN cDNA 4930544O15 gene // 4 C7 // 75173 /// EN	4930544O15Rik	0.299184	-1.18081
10543231	GENSCAN00000039904 // ENSEMBL // cdna:Genscan chromosome:NCBIM37:6:14031328:1408	---		0.090659	-1.18077
10379594	NM_178680 // RefSeq // Mus musculus unc-45 homolog B (C. elegans) (Unc45b), mRNA	NM_178680 // Unc45b // unc-45 homolog B (C. elegans) // 11 C // 217012 /// ENSMU	Unc45b	0.0152799	-1.18072
10390913	NM_027800 // RefSeq // Mus musculus keratin associated protein 2-4 (Krtap2-4), m	NM_027800 // Krtap2-4 // keratin associated protein 2-4 // 11 D // 71453 /// NM_	Krtap2-4	0.192222	-1.18064
10440425	ENSMUST00000082928 // ENSEMBL // ncrna:snoRNA chromosome:NCBIM37:16:78423975:784	---		0.383261	-1.18061
10469503	ENSMUST00000083030 // ENSEMBL // ncrna:snRNA chromosome:NCBIM37:2:18080314:18080	---		0.466479	-1.18055
10591092	NM_001080814 // RefSeq // Mus musculus FAT tumor suppressor homolog 3 (Drosophil	NM_001080814 // Fat3 // FAT tumor suppressor homolog 3 (Drosophila) // 9 A2 // 2	Fat3	0.250931	-1.18053
10447647	NM_001013832 // RefSeq // Mus musculus G protein-coupled receptor 31, D17Leh66c	NM_001013832 // Gpr31c // G protein-coupled receptor 31, D17Leh66c region // 17	Gpr31c	0.0975582	-1.18049
10398121	NM_007539 // RefSeq // Mus musculus bradykinin receptor, beta 1 (Bdkrb1), mRNA.	NM_007539 // Bdkrb1 // bradykinin receptor, beta 1 // 12 F1 // 12061 /// ENSMUST	Bdkrb1	0.0688026	-1.18046
10458890	ENSMUST00000091905 // ENSEMBL // cdna:known chromosome:NCBIM37:18:52024918:52025	---		0.097334	-1.1804
10508709	ENSMUST00000094662 // ENSEMBL // Putative uncharacterized protein (Fragment) gen	---		0.137726	-1.1803
10406229	NM_013628 // RefSeq // Mus musculus proprotein convertase subtilisin/kexin type	NM_013628 // Pcsk1 // proprotein convertase subtilisin/kexin type 1 // 13 C2|13	Pcsk1	0.0814287	-1.18016
10443940	NM_029952 // RefSeq // Mus musculus zinc finger protein 422, related sequence 1	NM_029952 // Zfp422-rs1 // zinc finger protein 422, related sequence 1 // 17 B1	Zfp422-rs1	0.0552727	-1.18015
10599427	ENSMUST00000121923 // ENSEMBL // cdna:pseudogene chromosome:NCBIM37:X:44824985:4	---		0.0810835	-1.18011
10422240	NM_199065 // RefSeq // Mus musculus SLIT and NTRK-like family, member 1 (Slitrk1	NM_199065 // Slitrk1 // SLIT and NTRK-like family, member 1 // 14 E3 // 76965 //	Slitrk1	0.00300862	-1.18007
10360398	NM_008327 // RefSeq // Mus musculus interferon activated gene 202B (Ifi202b), tr	NM_008327 // Ifi202b // interferon activated gene 202B // 1 H3 // 26388 /// NM_0	Ifi202b	0.111105	-1.18007
10439018	NR_027897 // RefSeq // Mus musculus RIKEN cDNA 0610012G03 gene (0610012G03Rik),	NR_027897 // 0610012G03Rik // RIKEN cDNA 0610012G03 gene // 16 B2 // 106264 ///	0610012G03Rik	0.422666	-1.18007
10528630	NR_033188 // RefSeq // Mus musculus RIKEN cDNA 4931409K22 gene (4931409K22Rik),	NR_033188 // 4931409K22Rik // RIKEN cDNA 4931409K22 gene // 5 A3 // 231045 /// N	4931409K22Rik	0.0089345	-1.18
10434745	ENSMUST00000083274 // ENSEMBL // ncrna:snoRNA chromosome:NCBIM37:16:23111690:231	---		0.236934	-1.17994
10532588	NM_028901 // RefSeq // Mus musculus myosin XVIIIb (Myo18b), mRNA. // chr5 // 100	NM_028901 // Myo18b // myosin XVIIIb // 5 F // 74376 /// BC145218 // Myo18b // m	Myo18b	0.101078	-1.17993
10381561	NM_148953 // RefSeq // Mus musculus ankyrin repeat and SOCS box-containing 16 (A	NM_148953 // Asb16 // ankyrin repeat and SOCS box-containing 16 // 11 D // 21721	Asb16	0.0174841	-1.1799
10414947	ENSMUST00000103650 // ENSEMBL // V-alpha F3.6 (Fragment) gene:ENSMUSG00000076838	ENSMUST00000103650 // Gm10888 // predicted gene 10888 // 14 C2 // 100043197 ///	Gm10888	0.182145	-1.1799
10406466	NM_175187 // RefSeq // Mus musculus transmembrane protein 161B (Tmem161b), trans	NM_175187 // Tmem161b // transmembrane protein 161B // 13 C3 // 72745 /// NR_029	Tmem161b	0.165225	-1.17989
10436230	ENSMUST00000082615 // ENSEMBL // ncrna:snRNA chromosome:NCBIM37:16:54972544:5497	---		0.501424	-1.17986
10567500	XM_355934 // RefSeq // PREDICTED: Mus musculus dynein, axonemal, heavy chain 3 (	XM_355934 // Dnahc3 // dynein, axonemal, heavy chain 3 // 7 F2 // 381917	Dnahc3	0.0207139	-1.17985
10469755	NM_027635 // RefSeq // Mus musculus RIKEN cDNA 4931423N10 gene (4931423N10Rik),	NM_027635 // 4931423N10Rik // RIKEN cDNA 4931423N10 gene // 2 A3 // 70981 /// EN	4931423N10Rik	0.000840112	-1.17984
10500272	BC132471 // GenBank // Mus musculus gene model 129, (NCBI), mRNA (cDNA clone MGC	BC132471 // Gm129 // predicted gene 129 // 3 F2.1 // 229599 /// NM_001033302 //	Gm129	0.496712	-1.17979
10438064	NM_016982 // RefSeq // Mus musculus pre-B lymphocyte gene 1 (Vpreb1), mRNA. // c	NM_016982 // Vpreb1 // pre-B lymphocyte gene 1 // 16 A3|16 9.8 cM // 22362 /// E	Vpreb1	0.367197	-1.17973
10463345	AK006995 // GenBank HTC // Mus musculus adult male testis cDNA, RIKEN full-lengt	AK006995 // 1700084K02Rik // RIKEN cDNA 1700084K02 gene // 19 C3 // 668408 /// X	1700084K02Rik	0.0784636	-1.17971
10494312	NM_146104 // RefSeq // Mus musculus anterior pharynx defective 1a homolog (C. el	NM_146104 // Aph1a // anterior pharynx defective 1a homolog (C. elegans) // 3 F2	Aph1a	0.0554384	-1.1797
10602590	ENSMUST00000117933 // ENSEMBL // cdna:pseudogene chromosome:NCBIM37:X:148379911:	---		0.0254609	-1.17969
10586454	AK050877 // GenBank HTC // Mus musculus 9 days embryo whole body cDNA, RIKEN ful	AK050877 // D030028M11Rik // RIKEN cDNA D030028M11 gene // --- // 319910	D030028M11Rik	0.0460838	-1.17969
10511501	NM_001085493 // RefSeq // Mus musculus RIKEN cDNA 2310030N02 gene (2310030N02Rik	NM_001085493 // 2310030N02Rik // RIKEN cDNA 2310030N02 gene // 4 A1 // 76947 ///	2310030N02Rik	0.269554	-1.17969
10393197	NM_025276 // RefSeq // Mus musculus envoplakin (Evpl), mRNA. // chr11 // 100 //	NM_025276 // Evpl // envoplakin // 11 E1 // 14027 /// ENSMUST00000037007 // Evpl	Evpl	0.14991	-1.17968
10608024	GENSCAN00000019847 // ENSEMBL // cdna:Genscan chromosome:NCBIM37:Y:1682267:16979	---		0.0336793	-1.17965
10388272	NM_147025 // RefSeq // Mus musculus olfactory receptor 380 (Olfr380), mRNA. // c	NM_147025 // Olfr380 // olfactory receptor 380 // --- // 259027 /// ENSMUST00000	Olfr380	0.0157539	-1.1796
10388298	NM_147003 // RefSeq // Mus musculus olfactory receptor 139 (Olfr139), mRNA. // c	NM_147003 // Olfr139 // olfactory receptor 139 // --- // 259005 /// ENSMUST00000	Olfr139	0.0558223	-1.17954
10496813	NM_028836 // RefSeq // Mus musculus chitobiase, di-N-acetyl- (Ctbs), mRNA. // ch	NM_028836 // Ctbs // chitobiase, di-N-acetyl- // 3 H3 // 74245 /// NM_027617 //	Ctbs	0.163039	-1.17954
10605459	NM_001101585 // RefSeq // Mus musculus predicted gene 6927 (Gm6927), mRNA. // ch	NM_001101585 // Gm6927 // predicted pseudogene 6927 // X A7.3 // 628893	Gm6927	0.0519059	-1.17951
10488254	ENSMUST00000083791 // ENSEMBL // ncrna:snoRNA chromosome:NCBIM37:2:144087325:144	---		0.195505	-1.17946
10490294	NM_001164689 // RefSeq // Mus musculus predicted gene 6710 (Gm6710), mRNA. // ch	NM_001164689 // Gm6710 // predicted gene 6710 // 2 H4 // 626832 /// NM_001100415	Gm6710	0.183785	-1.17941
10469573	ENSMUST00000083710 // ENSEMBL // ncrna:snoRNA chromosome:NCBIM37:2:19856472:1985	---		0.11379	-1.1794
10557033	ENSMUST00000047875 // ENSEMBL // Eukaroytic elongation factor 2 kinase gene:ENSM	ENSMUST00000047875 // Eef2k // eukaryotic elongation factor-2 kinase // 7 F3 //	Eef2k	0.134522	-1.17933
10386756	---	---		0.266008	-1.1793
10466130	NM_022430 // RefSeq // Mus musculus membrane-spanning 4-domains, subfamily A, me	NM_022430 // Ms4a8a // membrane-spanning 4-domains, subfamily A, member 8A // 19	Ms4a8a	0.0415933	-1.17925
10494160	NM_016712 // RefSeq // Mus musculus tropomodulin 4 (Tmod4), mRNA. // chr3 // 100	NM_016712 // Tmod4 // tropomodulin 4 // 3 F2.1|3 52.0 cM // 50874 /// ENSMUST000	Tmod4	0.164152	-1.17925
10369236	NM_010100 // RefSeq // Mus musculus ectodysplasin-A receptor (Edar), mRNA. // ch	NM_010100 // Edar // ectodysplasin-A receptor // 10 B3|10 29.0 cM // 13608 /// E	Edar	0.0391841	-1.17923
10349580	NM_011082 // RefSeq // Mus musculus polymeric immunoglobulin receptor (Pigr), mR	NM_011082 // Pigr // polymeric immunoglobulin receptor // 1 E3|1 68.2 cM // 1870	Pigr	0.219918	-1.17923
10391100	NM_007506 // RefSeq // Mus musculus ATP synthase, H+ transporting, mitochondrial	NM_007506 // Atp5g1 // ATP synthase, H+ transporting, mitochondrial F0 complex,	Atp5g1	0.0583291	-1.1792
10433492	NM_153123 // RefSeq // Mus musculus activating transcription factor 7 interactin	NM_153123 // Atf7ip2 // activating transcription factor 7 interacting protein 2	Atf7ip2	0.0740626	-1.17915
10488802	NM_199304 // RefSeq // Mus musculus zinc finger protein 341 (Zfp341), mRNA. // c	NM_199304 // Zfp341 // zinc finger protein 341 // 2 H1 // 228807 /// ENSMUST0000	Zfp341	0.00281485	-1.17913
10587262	NM_172925 // RefSeq // Mus musculus kelch-like 31 (Drosophila) (Klhl31), mRNA. /	NM_172925 // Klhl31 // kelch-like 31 (Drosophila) // 9 E1 // 244923 /// ENSMUST0	Klhl31	0.10692	-1.17912
10437454	NM_028301 // RefSeq // Mus musculus ankyrin repeat and sterile alpha motif domai	NM_028301 // Anks3 // ankyrin repeat and sterile alpha motif domain containing 3	Anks3	0.0633609	-1.17906
10527963	AK142929 // GenBank HTC // Mus musculus 0 day neonate lung cDNA, RIKEN full-leng	AK142929 // Gm10484 // predicted gene 10484 // --- // 100038503	Gm10484	0.276066	-1.17906
10424413	NM_010439 // RefSeq // Mus musculus high mobility group box 1 (Hmgb1), mRNA. //	NM_010439 // Hmgb1 // high mobility group box 1 // 5 G3|5 83.0 cM // 15289 /// B	Hmgb1	0.145185	-1.17905
10601303	NM_009767 // RefSeq // Mus musculus cysteine-rich hydrophobic domain 1 (Chic1),	NM_009767 // Chic1 // cysteine-rich hydrophobic domain 1 // X D|X 42.3 cM // 122	Chic1	0.155561	-1.17902
10425319	ENSMUST00000100431 // ENSEMBL // Putative uncharacterized protein gene:ENSMUSG00	ENSMUST00000100431 // Gm10856 // predicted gene 10856 // --- // 100038357	Gm10856	0.186109	-1.17902
10394912	ENSMUST00000093657 // ENSEMBL // ncrna:snoRNA chromosome:NCBIM37:12:21293788:212	---		0.189075	-1.17896
10448184	AK015795 // GenBank HTC // Mus musculus adult male testis cDNA, RIKEN full-lengt	AK015795 // 4930515G13Rik // RIKEN cDNA 4930515G13 gene // 17 A3.3 // 75098 ///	4930515G13Rik	0.166327	-1.17895
10346109	NM_001160386 // RefSeq // Mus musculus dynein, axonemal, heavy chain 7B (Dnahc7b	NM_001160386 // Dnahc7b // dynein, axonemal, heavy chain 7B // 1 C1.1 // 227058	Dnahc7b	0.360722	-1.17893
10559500	NR_033548 // RefSeq // Mus musculus RIKEN cDNA D030047H15 gene (D030047H15Rik),	NR_033548 // D030047H15Rik // RIKEN cDNA D030047H15 gene // --- // 100037396	D030047H15Rik	0.0878791	-1.17892
10413393	NM_010420 // RefSeq // Mus musculus homeobox gene expressed in ES cells (Hesx1),	NM_010420 // Hesx1 // homeobox gene expressed in ES cells // 14 A3-B // 15209 //	Hesx1	0.0869582	-1.17888
10534389	NM_020504 // RefSeq // Mus musculus claudin 13 (Cldn13), mRNA. // chr5 // 100 //	NM_020504 // Cldn13 // claudin 13 // 5 G2 // 57255 /// ENSMUST00000008987 // Cld	Cldn13	0.16899	-1.17873
10439832	GENSCAN00000017733 // ENSEMBL // cdna:Genscan chromosome:NCBIM37:16:49296761:493	---		0.0586942	-1.17872
10522784	ENSMUST00000100472 // ENSEMBL // cdna:known chromosome:NCBIM37:4:133520935:13352	---		0.177622	-1.17867
10568296	NM_133943 // RefSeq // Mus musculus hydroxy-delta-5-steroid dehydrogenase, 3 bet	NM_133943 // Hsd3b7 // hydroxy-delta-5-steroid dehydrogenase, 3 beta- and steroi	Hsd3b7	0.086545	-1.17865
10469195	NR_030469 // RefSeq // Mus musculus microRNA 669b (Mir669b), microRNA. // chr2 /	NR_030469 // Mir669b // microRNA 669b // --- // 735255	Mir669b	0.267211	-1.17865
10580418	NM_172912 // RefSeq // Mus musculus ATP-binding cassette, sub-family C (CFTR/MRP	NM_172912 // Abcc12 // ATP-binding cassette, sub-family C (CFTR/MRP), member 12	Abcc12	0.106335	-1.17862
10450856	NM_146456 // RefSeq // Mus musculus olfactory receptor 92 (Olfr92), mRNA. // chr	NM_146456 // Olfr92 // olfactory receptor 92 // 17 B1 // 258448	Olfr92	0.161768	-1.17861
10605651	ENSMUST00000121568 // ENSEMBL // cdna:pseudogene chromosome:NCBIM37:X:87989885:8	ENSMUST00000088146 // 4930415L06Rik // RIKEN cDNA 4930415L06 gene // X C1 // 245	4930415L06Rik	0.0703225	-1.17858
10510144	NM_001014397 // RefSeq // Mus musculus predicted gene 13154 (Gm13154), mRNA. //	NM_001014397 // Gm13154 // predicted gene 13154 // 4 E1 // 433804 /// BC066875 /	Gm13154	0.25252	-1.17857
10380415	ENSMUST00000021240 // ENSEMBL // 27 kDa protein gene:ENSMUSG00000020870 // chr11	---		0.123548	-1.17854
10402409	NM_009247 // RefSeq // Mus musculus serine (or cysteine) peptidase inhibitor, cl	NM_009247 // Serpina1e // serine (or cysteine) peptidase inhibitor, clade A, mem	Serpina1e	0.14306	-1.17848
10429534	NM_001177524 // RefSeq // Mus musculus GPI anchored molecule like protein (Gml),	NM_001177524 // Gml // GPI anchored molecule like protein // 15 D3 // 625599 ///	Gml	0.162208	-1.17847
10580852	GENSCAN00000001033 // ENSEMBL // cdna:Genscan chromosome:NCBIM37:8:97810413:9782	---		0.0477894	-1.17846
10593367	NM_145614 // RefSeq // Mus musculus dihydrolipoamide S-acetyltransferase (E2 com	NM_145614 // Dlat // dihydrolipoamide S-acetyltransferase (E2 component of pyruv	Dlat	0.0703259	-1.17843
10353250	BC092267 // GenBank // Mus musculus glyceraldehyde-3-phosphate dehydrogenase, mR	BC092267 // Gapdh // glyceraldehyde-3-phosphate dehydrogenase // 6 F2 // 14433	Gapdh	0.000748895	-1.17834
10587208	NM_013479 // RefSeq // Mus musculus Bcl2-like 10 (Bcl2l10), mRNA. // chr9 // 100	NM_013479 // Bcl2l10 // Bcl2-like 10 // 9 D // 12049 /// ENSMUST00000034709 // B	Bcl2l10	0.0597251	-1.17825
10485546	NM_001033347 // RefSeq // Mus musculus RIKEN cDNA D430041D05 gene (D430041D05Rik	NM_001033347 // D430041D05Rik // RIKEN cDNA D430041D05 gene // 2 E2|2 57.9 cM //	D430041D05Rik	0.107193	-1.17825
10578957	ENSMUST00000082829 // ENSEMBL // ncrna:snRNA chromosome:NCBIM37:8:68191494:68191	---		0.176637	-1.17825
10462863	GENSCAN00000001937 // ENSEMBL // cdna:Genscan chromosome:NCBIM37:19:37944760:379	---		0.216882	-1.17816
10470555	NM_139197 // RefSeq // Mus musculus globoside alpha-1,3-N-acetylgalactosaminyltr	NM_139197 // Gbgt1 // globoside alpha-1,3-N-acetylgalactosaminyltransferase 1 //	Gbgt1	0.0435966	-1.17813
10473578	NM_146640 // RefSeq // Mus musculus olfactory receptor 1153 (Olfr1153), mRNA. //	NM_146640 // Olfr1153 // olfactory receptor 1153 // --- // 258633 /// ENSMUST000	Olfr1153	0.114719	-1.17811
10414960	AY029362 // GenBank // Mus musculus T-cell receptor alpha chain precursor (Tca)	ENSMUST00000103658 // Gm6033 // predicted gene 6033 // 14 C2 // 547328 /// ENSMU	Gm6033	0.197297	-1.17807
10370174	NM_172550 // RefSeq // Mus musculus RIKEN cDNA A130042E20 gene (A130042E20Rik),	NM_172550 // A130042E20Rik // RIKEN cDNA A130042E20 gene // 10 C1 // 216119 ///	A130042E20Rik	0.0541872	-1.17797
10583426	NM_146526 // RefSeq // Mus musculus olfactory receptor 859 (Olfr859), mRNA. // c	NM_146526 // Olfr859 // olfactory receptor 859 // 9 A3 // 258519	Olfr859	0.194227	-1.17794
10498038	NM_023502 // RefSeq // Mus musculus E74-like factor 2 (Elf2), mRNA. // chr3 // 1	NM_023502 // Elf2 // E74-like factor 2 // 3 C // 69257 /// ENSMUST00000091144 //	Elf2	0.176202	-1.17793
10548097	NM_177003 // RefSeq // Mus musculus RIKEN cDNA 9630033F20 gene (9630033F20Rik),	NM_177003 // 9630033F20Rik // RIKEN cDNA 9630033F20 gene // 6 F3 // 319801 /// B	9630033F20Rik	0.258461	-1.17791
10378482	NM_026197 // RefSeq // Mus musculus methyltransferase 10 domain containing (Mett	NM_026197 // Mett10d // methyltransferase 10 domain containing // 11 B4 // 67493	Mett10d	0.256619	-1.17788
10485695	NR_033473 // RefSeq // Mus musculus predicted gene 13939 (Gm13939), non-coding R	NR_033473 // Gm13939 // predicted gene 13939 // 2|2 // 100038454 /// ENSMUST0000	Gm13939	0.396597	-1.17776
10421351	NM_025945 // RefSeq // Mus musculus polymerase (RNA) III (DNA directed) polypept	NM_025945 // Polr3d // polymerase (RNA) III (DNA directed) polypeptide D // 14 D	Polr3d	0.017542	-1.17772
10551209	NM_007813 // RefSeq // Mus musculus cytochrome P450, family 2, subfamily b, poly	NM_007813 // Cyp2b13 // cytochrome P450, family 2, subfamily b, polypeptide 13 /	Cyp2b13	0.0639475	-1.17771
10400559	GENSCAN00000000004 // ENSEMBL // cdna:Genscan chromosome:NCBIM37:12:63983264:640	---		0.00800922	-1.17769
10485402	NM_010218 // RefSeq // Mus musculus four jointed box 1 (Drosophila) (Fjx1), mRNA	NM_010218 // Fjx1 // four jointed box 1 (Drosophila) // 2 E2 // 14221 /// ENSMUS	Fjx1	0.161201	-1.17768
10353794	NM_001160235 // RefSeq // Mus musculus family with sequence similarity 168, memb	NM_001160235 // Fam168b // family with sequence similarity 168, member B // 1 B	Fam168b	0.351768	-1.17743
10499963	NM_148949 // RefSeq // Mus musculus TD and POZ domain containing 1 (Tdpoz1), mRN	NM_148949 // Tdpoz1 // TD and POZ domain containing 1 // 3 F2.1 // 207213 /// NM	Tdpoz1	0.299508	-1.17742
10510201	NM_009051 // RefSeq // Mus musculus reduced expression 2 (Rex2), mRNA. // chr4 /	NM_009051 // Rex2 // reduced expression 2 // 4 E1 // 19715 /// NM_001177767 // G	Rex2	0.230726	-1.17741
10461840	NM_001011850 // RefSeq // Mus musculus olfactory receptor 1505 (Olfr1505), mRNA.	NM_001011850 // Olfr1505 // olfactory receptor 1505 // 19 A // 258151 /// ENSMUS	Olfr1505	0.140389	-1.17736
10488031	ENSMUST00000082510 // ENSEMBL // ncrna:snRNA chromosome:NCBIM37:2:135851887:1358	---		0.190249	-1.17729
10592251	NM_001029838 // RefSeq // Mus musculus Pbx/knotted 1 homeobox 2 (Pknox2), transc	NM_001029838 // Pknox2 // Pbx/knotted 1 homeobox 2 // 9 A4 // 208076 /// NM_1489	Pknox2	0.0977918	-1.17727
10489065	NM_180956 // RefSeq // Mus musculus N-myc downstream regulated gene 3 (Ndrg3), t	NM_180956 // Ndrg3 // N-myc downstream regulated gene 3 // 2 H1 // 29812 /// NM_	Ndrg3	0.0313996	-1.1771
10415742	NM_027436 // RefSeq // Mus musculus mitochondrial intermediate peptidase (Mipep)	NM_027436 // Mipep // mitochondrial intermediate peptidase // 14 D1 // 70478 ///	Mipep	0.0990434	-1.17705
10565360	---	---		0.100658	-1.17705
10552282	ENSMUST00000093724 // ENSEMBL // ncrna:snRNA chromosome:NCBIM37:7:46885762:46885	---		0.0162812	-1.17704
10428396	GENSCAN00000002767 // ENSEMBL // cdna:Genscan chromosome:NCBIM37:15:43048942:431	---		0.0013902	-1.17697
10575209	AK040583 // GenBank HTC // Mus musculus 0 day neonate thymus cDNA, RIKEN full-le	---		0.106217	-1.17688
10427015	NM_007395 // RefSeq // Mus musculus activin A receptor, type 1B (Acvr1b), mRNA.	NM_007395 // Acvr1b // activin A receptor, type 1B // 15 F2|15 60.4 cM // 11479	Acvr1b	0.0643804	-1.17682
10585932	NM_011099 // RefSeq // Mus musculus pyruvate kinase, muscle (Pkm2), mRNA. // chr	NM_011099 // Pkm2 // pyruvate kinase, muscle // 9 B|9 52.0 cM // 18746 /// ENSMU	Pkm2	0.0545937	-1.17678
10440619	ENSMUST00000082736 // ENSEMBL // ncrna:snRNA chromosome:NCBIM37:16:87621259:8762	---		0.191775	-1.17677
10499939	XM_919010 // RefSeq // PREDICTED: Mus musculus hypothetical LOC631101 (LOC631101	XM_919010 // Lce1k // late cornified envelope 1K // 3 F1|3 // 631101	Lce1k	0.118523	-1.17673
10565362	NM_001105187 // RefSeq // Mus musculus vomeronasal 2, receptor 74 (Vmn2r74), mRN	NM_001105187 // Vmn2r74 // vomeronasal 2, receptor 74 // 7 D3 // 546980	Vmn2r74	0.0720915	-1.1767
10549534	AK047167 // GenBank HTC // Mus musculus 10 days neonate cerebellum cDNA, RIKEN f	---		0.352153	-1.1767
10530868	ENSMUST00000122782 // ENSEMBL // ncrna:snRNA chromosome:NCBIM37:5:84118976:84119	---		0.176396	-1.17664
10565775	NM_026384 // RefSeq // Mus musculus diacylglycerol O-acyltransferase 2 (Dgat2),	NM_026384 // Dgat2 // diacylglycerol O-acyltransferase 2 // 7 F1 // 67800 /// EN	Dgat2	0.21035	-1.17664
10479074	ENSMUST00000073081 // ENSEMBL // Putative uncharacterized protein gene:ENSMUSG00	ENSMUST00000073081 // 1700010B08Rik // RIKEN cDNA 1700010B08 gene // 2 H4 // 754	1700010B08Rik	0.164898	-1.17663
10371307	NM_010914 // RefSeq // Mus musculus nuclear transcription factor-Y beta (Nfyb),	NM_010914 // Nfyb // nuclear transcription factor-Y beta // 10 C3-D1|10 43.7 cM	Nfyb	0.0836646	-1.17657
10534945	NM_007819 // RefSeq // Mus musculus cytochrome P450, family 3, subfamily a, poly	NM_007819 // Cyp3a13 // cytochrome P450, family 3, subfamily a, polypeptide 13 /	Cyp3a13	0.00473696	-1.17649
10444352	NM_010929 // RefSeq // Mus musculus Notch gene homolog 4 (Drosophila) (Notch4),	NM_010929 // Notch4 // Notch gene homolog 4 (Drosophila) // 17 B1|17 18.72 cM //	Notch4	0.126098	-1.17644
10507284	ENSMUST00000121683 // ENSEMBL // cdna:pseudogene chromosome:NCBIM37:4:116121393:	XR_031009 // Gm12950 // predicted gene 12950 // 4 D1 // 631400	Gm12950	0.334409	-1.17644
10451580	NM_016859 // RefSeq // Mus musculus bystin-like (Bysl), mRNA. // chr17 // 100 //	NM_016859 // Bysl // bystin-like // 17 C|17 22.5 cM // 53414 /// ENSMUST00000024	Bysl	0.0824208	-1.17642
10508819	NM_027152 // RefSeq // Mus musculus CD164 sialomucin-like 2 (Cd164l2), mRNA. //	NM_027152 // Cd164l2 // CD164 sialomucin-like 2 // 4 D3 // 69655 /// ENSMUST0000	Cd164l2	0.0602886	-1.1764
10528922	ENSMUST00000062754 // ENSEMBL // cdna:pseudogene chromosome:NCBIM37:5:30423267:3	XR_001577 // Gm4961 // predicted pseudogene 4961 // 5 B1|5 // 242914	Gm4961	0.124816	-1.17639
10531288	ENSMUST00000075293 // ENSEMBL // cdna:pseudogene chromosome:NCBIM37:5:92235602:9	---		0.225871	-1.17639
10382788	NM_010254 // RefSeq // Mus musculus galanin receptor 2 (Galr2), mRNA. // chr11 /	NM_010254 // Galr2 // galanin receptor 2 // 11 E2|11 70.0 cM // 14428 /// ENSMUS	Galr2	0.0143878	-1.17638
10422504	NM_022987 // RefSeq // Mus musculus zinc finger protein of the cerebellum 5 (Zic	NM_022987 // Zic5 // zinc finger protein of the cerebellum 5 // --- // 65100 ///	Zic5	0.186533	-1.17627
10508479	NM_008974 // RefSeq // Mus musculus protein tyrosine phosphatase 4a2 (Ptp4a2), t	NM_008974 // Ptp4a2 // protein tyrosine phosphatase 4a2 // 4 D2.3 // 19244 /// N	Ptp4a2	0.0280489	-1.17626
10398396	NR_030445 // RefSeq // Mus musculus microRNA 679 (Mir679), microRNA. // chr12 //	NR_030445 // Mir679 // microRNA 679 // --- // 751539	Mir679	0.347436	-1.17625
10472368	NM_001099298 // RefSeq // Mus musculus sodium channel, voltage-gated, type II, a	NM_001099298 // Scn2a1 // sodium channel, voltage-gated, type II, alpha 1 // 2 C	Scn2a1	0.15356	-1.17619
10474958	NM_019454 // RefSeq // Mus musculus delta-like 4 (Drosophila) (Dll4), mRNA. // c	NM_019454 // Dll4 // delta-like 4 (Drosophila) // 2 E3 // 54485 /// ENSMUST00000	Dll4	0.0192324	-1.17612
10457942	NM_009308 // RefSeq // Mus musculus synaptotagmin IV (Syt4), mRNA. // chr18 // 1	NM_009308 // Syt4 // synaptotagmin IV // 18 B1|18 10.0 cM // 20983 /// ENSMUST00	Syt4	0.0302714	-1.1761
10554725	NM_001011767 // RefSeq // Mus musculus olfactory receptor 299 (Olfr299), mRNA. /	NM_001011767 // Olfr299 // olfactory receptor 299 // 7 D3 // 257929 /// ENSMUST0	Olfr299	0.2158	-1.17607
10371332	NM_153543 // RefSeq // Mus musculus aldehyde dehydrogenase 1 family, member L2 (	NM_153543 // Aldh1l2 // aldehyde dehydrogenase 1 family, member L2 // 10 C1 // 2	Aldh1l2	0.0893474	-1.176
10474077	ENSMUST00000099693 // ENSEMBL // Putative uncharacterized protein gene:ENSMUSG00	ENSMUST00000099693 // Gm10804 // predicted gene 10804 // --- // 100038525	Gm10804	0.0371074	-1.17599
10552557	NM_008457 // RefSeq // Mus musculus kallikrein 1-related peptidase b8 (Klk1b8),	NM_008457 // Klk1b8 // kallikrein 1-related peptidase b8 // 7 B4|7 23.21 cM // 1	Klk1b8	0.111153	-1.17594
10514396	ENSMUST00000082916 // ENSEMBL // ncrna:snoRNA chromosome:NCBIM37:4:93211841:9321	---		0.350129	-1.17593
10500360	ENSMUST00000098839 // ENSEMBL // MCG126506 gene:ENSMUSG00000074398 // chr3 // 10	ENSMUST00000098839 // Gm15441 // predicted gene 15441 // --- // 100038464 /// EN	Gm15441	0.494186	-1.1759
10542270	GENSCAN00000043810 // ENSEMBL // cdna:Genscan chromosome:NCBIM37:6:133259948:133	---		0.162376	-1.17587
10546762	NM_008370 // RefSeq // Mus musculus interleukin 5 receptor, alpha (Il5ra), mRNA.	NM_008370 // Il5ra // interleukin 5 receptor, alpha // 6 E1|6 46.0 cM // 16192 /	Il5ra	0.0657862	-1.17566
10567502	XM_355934 // RefSeq // PREDICTED: Mus musculus dynein, axonemal, heavy chain 3 (	XM_355934 // Dnahc3 // dynein, axonemal, heavy chain 3 // 7 F2 // 381917	Dnahc3	0.185033	-1.17566
10497325	NM_010439 // RefSeq // Mus musculus high mobility group box 1 (Hmgb1), mRNA. //	NM_010439 // Hmgb1 // high mobility group box 1 // 5 G3|5 83.0 cM // 15289 /// L	Hmgb1	0.120795	-1.17563
10579731	ENSMUST00000058534 // ENSEMBL // Mediator of RNA polymerase II transcription sub	ENSMUST00000058534 // Med26 // mediator complex subunit 26 // 8 B3.3 // 70625 //	Med26	0.190518	-1.17555
10447902	NM_001013832 // RefSeq // Mus musculus G protein-coupled receptor 31, D17Leh66c	NM_001013832 // Gpr31c // G protein-coupled receptor 31, D17Leh66c region // 17	Gpr31c	0.124269	-1.17551
10385239	NM_134017 // RefSeq // Mus musculus methionine adenosyltransferase II, beta (Mat	NM_134017 // Mat2b // methionine adenosyltransferase II, beta // 11 A5 // 108645	Mat2b	0.0839223	-1.17548
10450069	NR_004446 // RefSeq // Mus musculus predicted gene 7035 (Gm7035), non-coding RNA	NR_004446 // Gm7035 // predicted gene 7035 // 17 B1 // 630499 /// ENSMUST0000008	Gm7035	0.0436071	-1.17547
10468448	---	---		0.0770386	-1.17545
10514296	NM_010507 // RefSeq // Mus musculus interferon alpha 9 (Ifna9), mRNA. // chr4 //	NM_010507 // Ifna9 // interferon alpha 9 // 4 C4|4 42.6 cM // 15972	Ifna9	0.218558	-1.1752
10505881	NM_008333 // RefSeq // Mus musculus interferon alpha 11 (Ifna11), mRNA. // chr4	NM_008333 // Ifna11 // interferon alpha 11 // 4 C4|4 42.6 cM // 15964 /// ENSMUS	Ifna11	0.106013	-1.17517
10588075	NM_001134661 // RefSeq // Mus musculus predicted gene 6406 (Gm6406), mRNA. // ch	NM_001134661 // Gm6406 // predicted gene 6406 // 9 E3.3 // 623186 /// NM_0011346	Gm6406	0.0175266	-1.1751
10576854	NM_183315 // RefSeq // Mus musculus cortexin 1 (Ctxn1), mRNA. // chr8 // 100 //	NM_183315 // Ctxn1 // cortexin 1 // 8 A1.1|8 13.0 cM // 330695 /// ENSMUST000000	Ctxn1	0.0905402	-1.17508
10354598	NM_001001883 // RefSeq // Mus musculus HECT, C2 and WW domain containing E3 ubiq	NM_001001883 // Hecw2 // HECT, C2 and WW domain containing E3 ubiquitin protein	Hecw2	0.189629	-1.17507
10594967	NM_001081153 // RefSeq // Mus musculus unc-13 homolog C (C. elegans) (Unc13c), m	NM_001081153 // Unc13c // unc-13 homolog C (C. elegans) // 9 D // 208898 /// ENS	Unc13c	0.0127627	-1.17504
10357932	NM_001081307 // RefSeq // Mus musculus protein phosphatase 1, regulatory (inhibi	NM_001081307 // Ppp1r12b // protein phosphatase 1, regulatory (inhibitor) subuni	Ppp1r12b	0.149809	-1.17498
10600602	ENSMUST00000082847 // ENSEMBL // ncrna:snRNA chromosome:NCBIM37:X:79433017:79433	---		0.253255	-1.17494
10437205	NM_008791 // RefSeq // Mus musculus Purkinje cell protein 4 (Pcp4), mRNA. // chr	NM_008791 // Pcp4 // Purkinje cell protein 4 // 16 C4|16 69.9 cM // 18546 /// EN	Pcp4	0.501232	-1.17493
10449191	NM_015830 // RefSeq // Mus musculus small optic lobes homolog (Drosophila) (Solh	NM_015830 // Solh // small optic lobes homolog (Drosophila) // 17 A3 // 50817 //	Solh	0.0820923	-1.17491
10507655	ENSMUST00000083306 // ENSEMBL // ncrna:snRNA chromosome:NCBIM37:4:119200605:1192	---		0.227824	-1.17489
10412755	XR_033275 // RefSeq // PREDICTED: Mus musculus similar to Casein kinase 2, alpha	XR_033275 // Gm8471 // predicted gene 8471 // 14 A2 // 667125 /// XR_031079 // L	Gm8471	0.140413	-1.17488
10471675	NM_025374 // RefSeq // Mus musculus glyoxalase 1 (Glo1), transcript variant 1, m	NM_025374 // Glo1 // glyoxalase 1 // 17 A3.3|17 16.0 cM // 109801 /// NM_0011135	Glo1	0.414204	-1.17483
10501959	GENSCAN00000023594 // ENSEMBL // cdna:Genscan chromosome:NCBIM37:3:124745177:124	---		0.0826002	-1.17481
10439357	NM_001037321 // RefSeq // Mus musculus F-box protein 40 (Fbxo40), mRNA. // chr16	NM_001037321 // Fbxo40 // F-box protein 40 // 16 B3 // 207215 /// ENSMUST0000007	Fbxo40	0.0487442	-1.17474
10442381	NM_175440 // RefSeq // Mus musculus protease, serine 27 (Prss27), mRNA. // chr17	NM_175440 // Prss27 // protease, serine, 27 // 17 A3.3|17 10.6 cM // 213171 ///	Prss27	0.0810623	-1.17474
10601473	NM_026565 // RefSeq // Mus musculus apolipoprotein O-like (Apool), mRNA. // chrX	NM_026565 // Apool // apolipoprotein O-like // X E2 // 68117 /// ENSMUST00000026	Apool	0.0555414	-1.17472
10380135	NR_029555 // RefSeq // Mus musculus microRNA 142 (Mir142), microRNA. // chr11 //	NR_029555 // Mir142 // microRNA 142 // --- // 387160	Mir142	0.116431	-1.1747
10472449	NM_177651 // RefSeq // Mus musculus RIKEN cDNA 4933409G03 gene (4933409G03Rik),	NM_177651 // 4933409G03Rik // RIKEN cDNA 4933409G03 gene // 2 C2 // 227998 /// E	4933409G03Rik	0.0494117	-1.17469
10516776	ENSMUST00000070532 // ENSEMBL // Fatty acid-binding protein, heart gene:ENSMUSG0	ENSMUST00000070532 // Fabp3 // fatty acid binding protein 3, muscle and heart //	Fabp3	0.00702856	-1.17467
10345882	NM_023514 // RefSeq // Mus musculus mitochondrial ribosomal protein S9 (Mrps9),	NM_023514 // Mrps9 // mitochondrial ribosomal protein S9 // 1 B // 69527 /// ENS	Mrps9	0.00438738	-1.17465
10533594	NM_029112 // RefSeq // Mus musculus MORN repeat containing 3 (Morn3), mRNA. // c	NM_029112 // Morn3 // MORN repeat containing 3 // 5 F // 74890 /// ENSMUST000000	Morn3	0.136933	-1.17455
10457235	NM_178722 // RefSeq // Mus musculus zinc finger protein 438 (Zfp438), mRNA. // c	NM_178722 // Zfp438 // zinc finger protein 438 // 18 A1 // 240186 /// ENSMUST000	Zfp438	0.329105	-1.17455
10403925	---	---		0.0201233	-1.17441
10417124	BC096543 // GenBank // Mus musculus RIKEN cDNA B930095G15 gene, mRNA (cDNA clone	BC096543 // B930095G15Rik // RIKEN cDNA B930095G15 gene // 14 E5 // 320268	B930095G15Rik	0.465425	-1.17438
10385818	NM_025352 // RefSeq // Mus musculus ubiquinol-cytochrome c reductase, complex II	NM_025352 // Uqcrq // ubiquinol-cytochrome c reductase, complex III subunit VII	Uqcrq	0.00875818	-1.17437
10403748	ENSMUST00000093662 // ENSEMBL // ncrna:snRNA chromosome:NCBIM37:13:17297855:1729	---		0.0557445	-1.17432
10563275	NM_011304 // RefSeq // Mus musculus RuvB-like protein 2 (Ruvbl2), mRNA. // chr7	NM_011304 // Ruvbl2 // RuvB-like protein 2 // 7 B2 // 20174 /// NM_030678 // Gys	Ruvbl2	0.170095	-1.17431
10579047	ENSMUST00000095283 // ENSEMBL // cdna:pseudogene chromosome:NCBIM37:8:71763113:7	BC127607 // Lzts1 // leucine zipper, putative tumor suppressor 1 // 8 B3.3 // 21	Lzts1	0.277944	-1.17421
10376216	NM_153139 // RefSeq // Mus musculus solute carrier family 36 (proton/amino acid	NM_153139 // Slc36a1 // solute carrier family 36 (proton/amino acid symporter),	Slc36a1	0.0409375	-1.17418
10406896	ENSMUST00000083744 // ENSEMBL // ncrna:snRNA chromosome:NCBIM37:13:101374314:101	---		0.0637547	-1.17414
10485769	NM_146907 // RefSeq // Mus musculus olfactory receptor 1282 (Olfr1282), mRNA. //	NM_146907 // Olfr1282 // olfactory receptor 1282 // 2 E3 // 258909 /// ENSMUST00	Olfr1282	0.0530278	-1.17412
10504630	NM_198660 // RefSeq // Mus musculus RIKEN cDNA E230008N13 gene (E230008N13Rik),	NM_198660 // E230008N13Rik // RIKEN cDNA E230008N13 gene // 4 B1 // 381522	E230008N13Rik	0.0426895	-1.17405
10462091	NM_010638 // RefSeq // Mus musculus Kruppel-like factor 9 (Klf9), mRNA. // chr19	NM_010638 // Klf9 // Kruppel-like factor 9 // 19 C1 // 16601 /// BC138724 // Klf	Klf9	0.0976208	-1.17397
10412036	NR_004438 // RefSeq // Mus musculus apolipoprotein O, pseudogene (Apoo-ps), non-	NR_004438 // Apoo-ps // apolipoprotein O, pseudogene // 13 D2.1 // 621156 /// NM	Apoo-ps	0.0464531	-1.17391
10478281	ENSMUST00000088383 // ENSEMBL // Putative uncharacterized protein gene:ENSMUSG00	ENSMUST00000088383 // Gm14243 // predicted gene 14243 // --- // 100126880	Gm14243	0.246001	-1.17389
10348902	NM_199366 // RefSeq // Mus musculus galactose-3-O-sulfotransferase 2 (Gal3st2),	NM_199366 // Gal3st2 // galactose-3-O-sulfotransferase 2 // 1 D // 381334 /// NM	Gal3st2	0.0826735	-1.17387
10410687	GENSCAN00000035195 // ENSEMBL // cdna:Genscan chromosome:NCBIM37:13:75653121:756	---		0.0232722	-1.17383
10347593	NM_007463 // RefSeq // Mus musculus SPEG complex locus (Speg), transcript varian	NM_007463 // Speg // SPEG complex locus // 1 C4|1 41.0 cM // 11790 /// NM_001085	Speg	0.175303	-1.17379
10521696	NM_008935 // RefSeq // Mus musculus prominin 1 (Prom1), transcript variant 1, mR	NM_008935 // Prom1 // prominin 1 // 5 B3 // 19126 /// NM_001163577 // Prom1 // p	Prom1	0.117304	-1.17377
10383204	ENSMUST00000093902 // ENSEMBL // Ring finger protein 213 gene:ENSMUSG00000070327	---		0.408319	-1.17374
10511290	NM_009400 // RefSeq // Mus musculus tumor necrosis factor receptor superfamily,	NM_009400 // Tnfrsf18 // tumor necrosis factor receptor superfamily, member 18 /	Tnfrsf18	0.0140639	-1.17368
10447317	NM_010137 // RefSeq // Mus musculus endothelial PAS domain protein 1 (Epas1), mR	NM_010137 // Epas1 // endothelial PAS domain protein 1 // 17 E4 // 13819 /// ENS	Epas1	0.0954742	-1.17366
10570618	NM_001025351 // RefSeq // Mus musculus defensin beta 46 (Defb46), mRNA. // chr8	NM_001025351 // Defb46 // defensin beta 46 // 8 A1.3|8 // 574081 /// ENSMUST0000	Defb46	0.148442	-1.17361
10430431	ENSMUST00000100469 // ENSEMBL // Putative uncharacterized protein gene:ENSMUSG00	ENSMUST00000100469 // Gm10866 // predicted gene 10866 // --- // 100038696	Gm10866	0.0732817	-1.17357
10384552	NM_008084 // RefSeq // Mus musculus glyceraldehyde-3-phosphate dehydrogenase (Ga	NM_008084 // Gapdh // glyceraldehyde-3-phosphate dehydrogenase // 6 F2 // 14433	Gapdh	0.000690986	-1.17356
10532027	NM_008084 // RefSeq // Mus musculus glyceraldehyde-3-phosphate dehydrogenase (Ga	NM_008084 // Gapdh // glyceraldehyde-3-phosphate dehydrogenase // 6 F2 // 14433	Gapdh	0.000690986	-1.17356
10523354	NM_008084 // RefSeq // Mus musculus glyceraldehyde-3-phosphate dehydrogenase (Ga	NM_008084 // Gapdh // glyceraldehyde-3-phosphate dehydrogenase // 6 F2 // 14433	Gapdh	0.000690989	-1.17356
10344723	NM_021511 // RefSeq // Mus musculus RRS1 ribosome biogenesis regulator homolog (	NM_021511 // Rrs1 // RRS1 ribosome biogenesis regulator homolog (S. cerevisiae)	Rrs1	0.165639	-1.17353
10410641	NM_001033042 // RefSeq // Mus musculus leucine rich repeat containing 14B (Lrrc1	NM_001033042 // Lrrc14b // leucine rich repeat containing 14B // 13 C1 // 432779	Lrrc14b	0.197149	-1.17353
10364035	NR_033602 // RefSeq // Mus musculus predicted gene 5779 (Gm5779), non-coding RNA	NR_033602 // Gm5779 // predicted gene 5779 // 10 C1 // 544707 /// BC082775 // Gm	Gm5779	0.00358061	-1.17351
10489456	NM_173377 // RefSeq // Mus musculus seminal vesicle secretory protein 3B (Svs3b)	NM_173377 // Svs3b // seminal vesicle secretory protein 3B // 2 H3 // 329557	Svs3b	0.306702	-1.1735
10516956	NM_133888 // RefSeq // Mus musculus sphingomyelin phosphodiesterase, acid-like 3	NM_133888 // Smpdl3b // sphingomyelin phosphodiesterase, acid-like 3B // 4 D2.3	Smpdl3b	0.179339	-1.17349
10603738	NR_033171 // RefSeq // Mus musculus RIKEN cDNA 4930403L05 gene (4930403L05Rik),	NR_033171 // 4930403L05Rik // protein phosphatase 1 regulatory subunit 2 pseudog	4930403L05Rik	0.109272	-1.17344
10542407	NM_023898 // RefSeq // Mus musculus phosphodiesterase 6H, cGMP-specific, cone, g	NM_023898 // Pde6h // phosphodiesterase 6H, cGMP-specific, cone, gamma // 6 G1 /	Pde6h	0.101065	-1.17341
10383758	NR_002321 // RefSeq // Mus musculus taurine upregulated gene 1 (Tug1), transcrip	NR_002321 // Tug1 // taurine upregulated gene 1 // 11 A1 // 544752 /// NR_002322	Tug1	0.141475	-1.17338
10598654	NM_001111037 // RefSeq // Mus musculus predicted gene 14483 (Gm14483), mRNA. //	NM_001111037 // Gm14483 // predicted gene 14483 // X A1.1 // 100042922 /// NM_00	Gm14483	0.0591547	-1.17336
10358428	ENSMUST00000083853 // ENSEMBL // ncrna:snRNA chromosome:NCBIM37:1:146807864:1468	---		0.0260397	-1.17334
10377652	NM_019726 // RefSeq // Mus musculus G protein pathway suppressor 2 (Gps2), mRNA.	NM_019726 // Gps2 // G protein pathway suppressor 2 // 11 B3 // 56310 /// ENSMUS	Gps2	0.301329	-1.17333
10439675	NM_001162879 // RefSeq // Mus musculus transmembrane serine protease 7 (Tmprss7)	NM_001162879 // Tmprss7 // transmembrane serine protease 7 // 16 B5 // 208171 //	Tmprss7	0.125668	-1.17332
10499643	NM_009602 // RefSeq // Mus musculus cholinergic receptor, nicotinic, beta polype	NM_009602 // Chrnb2 // cholinergic receptor, nicotinic, beta polypeptide 2 (neur	Chrnb2	0.00562867	-1.17331
10505451	NM_011016 // RefSeq // Mus musculus orosomucoid 2 (Orm2), mRNA. // chr4 // 100 /	NM_011016 // Orm2 // orosomucoid 2 // 4 C1|4 31.4 cM // 18406 /// ENSMUST0000007	Orm2	0.195779	-1.17328
10465559	NM_011697 // RefSeq // Mus musculus vascular endothelial growth factor B (Vegfb)	NM_011697 // Vegfb // vascular endothelial growth factor B // 19 B // 22340 ///	Vegfb	0.0671475	-1.17308
10367515	ENSMUST00000091987 // ENSEMBL // cdna:pseudogene chromosome:NCBIM37:10:129102037	---		0.236722	-1.17308
10545731	NM_016751 // RefSeq // Mus musculus C-type lectin domain family 4, member f (Cle	NM_016751 // Clec4f // C-type lectin domain family 4, member f // 6 C3 // 51811	Clec4f	0.136788	-1.17306
10450876	NM_001011721 // RefSeq // Mus musculus olfactory receptor 102 (Olfr102), mRNA. /	NM_001011721 // Olfr102 // olfactory receptor 102 // 17 B1 // 258218 /// ENSMUST	Olfr102	0.111035	-1.173
10387983	ENSMUST00000102277 // ENSEMBL // ncrna:miRNA chromosome:NCBIM37:11:70575642:7057	---		0.253415	-1.1729
10508069	NM_008049 // RefSeq // Mus musculus ferritin light chain 2 (Ftl2), mRNA. // chr4	NM_008049 // Ftl2 // ferritin light chain 2 // 4 D2.2 // 14337 /// NM_010240 //	Ftl2	0.531027	-1.17289
10400803	---	---		0.527663	-1.17285
10568434	---	---		0.0308527	-1.17284
10538590	NM_025992 // RefSeq // Mus musculus hect domain and RLD 5 (Herc5), mRNA. // chr6	NM_025992 // Herc5 // hect domain and RLD 5 // 6 C1|6 // 67138 /// ENSMUST000000	Herc5	0.464172	-1.17273
10455691	NM_026286 // RefSeq // Mus musculus ferritin mitochondrial (Ftmt), nuclear gene	NM_026286 // Ftmt // ferritin mitochondrial // 18 D1 // 67634 /// ENSMUST0000002	Ftmt	0.0471083	-1.17272
10379342	NR_029959 // RefSeq // Mus musculus microRNA 365-2 (Mir365-2), microRNA. // chr1	NR_029959 // Mir365-2 // microRNA 365-2 // --- // 723853	Mir365-2	0.273411	-1.17271
10603254	NM_001024526 // RefSeq // Mus musculus La ribonucleoprotein domain family, membe	NM_001024526 // Larp4 // La ribonucleoprotein domain family, member 4 // 15 F1 /	Larp4	0.179095	-1.1727
10537807	NM_146295 // RefSeq // Mus musculus olfactory receptor 446 (Olfr446), mRNA. // c	NM_146295 // Olfr446 // olfactory receptor 446 // --- // 258292 /// ENSMUST00000	Olfr446	0.150843	-1.17266
10412897	XR_033982 // RefSeq // PREDICTED: Mus musculus similar to pleckstrin homology do	XR_033982 // Gm7084 // predicted gene 7084 // 14 A2|14 // 632287	Gm7084	0.32772	-1.1726
10562634	ENSMUST00000121359 // ENSEMBL // cdna:pseudogene chromosome:NCBIM37:7:49303318:4	XR_002212 // Gm7224 // predicted gene 7224 // 7 B3|7 // 637913	Gm7224	0.0437842	-1.17258
10548143	NM_008084 // RefSeq // Mus musculus glyceraldehyde-3-phosphate dehydrogenase (Ga	NM_008084 // Gapdh // glyceraldehyde-3-phosphate dehydrogenase // 6 F2 // 14433	Gapdh	0.00323279	-1.17254
10385203	NM_011856 // RefSeq // Mus musculus odd Oz/ten-m homolog 2 (Drosophila) (Odz2),	NM_011856 // Odz2 // odd Oz/ten-m homolog 2 (Drosophila) // 11 A4|11 18.0 cM //	Odz2	0.0556923	-1.17249
10344811	NM_026493 // RefSeq // Mus musculus centrosome and spindle pole associated prote	NM_026493 // Cspp1 // centrosome and spindle pole associated protein 1 // 1 A2 /	Cspp1	0.16988	-1.17243
10515848	NM_013848 // RefSeq // Mus musculus erythroblast membrane-associated protein (Er	NM_013848 // Ermap // erythroblast membrane-associated protein // 4 D2.1|4 57.0	Ermap	0.150257	-1.17237
10491518	GENSCAN00000018557 // ENSEMBL // cdna:Genscan chromosome:NCBIM37:3:35762799:3576	---		0.248382	-1.17236
10455289	NM_011033 // RefSeq // Mus musculus poly(A) binding protein, cytoplasmic 2 (Pabp	NM_011033 // Pabpc2 // poly(A) binding protein, cytoplasmic 2 // 18 B3 // 18459	Pabpc2	0.00376796	-1.1723
10352926	---	---		0.217077	-1.1723
10438091	BC039993 // GenBank // Mus musculus RIKEN cDNA 2610318N02 gene, mRNA (cDNA clone	BC039993 // 2610318N02Rik // RIKEN cDNA 2610318N02 gene // 16 A3 // 70458 /// EN	2610318N02Rik	0.0413699	-1.17227
10568367	ENSMUST00000082743 // ENSEMBL // ncrna:snRNA chromosome:NCBIM37:7:135205219:1352	---		0.0765152	-1.17225
10537157	NM_172398 // RefSeq // Mus musculus aldo-keto reductase family 1, member B10 (al	NM_172398 // Akr1b10 // aldo-keto reductase family 1, member B10 (aldose reducta	Akr1b10	0.0610484	-1.1722
10595443	ENSMUST00000098500 // ENSEMBL // trophoblast glycoprotein precursor gene:ENSMUSG	ENSMUST00000098500 // Tpbg // trophoblast glycoprotein // 9 E3.1 // 21983 /// EN	Tpbg	0.115214	-1.17216
10411171	NM_172263 // RefSeq // Mus musculus phosphodiesterase 8B (Pde8b), transcript var	NM_172263 // Pde8b // phosphodiesterase 8B // 13 D1 // 218461 /// NM_001170669 /	Pde8b	0.00310017	-1.17207
10534935	NM_133209 // RefSeq // Mus musculus paired immunoglobin-like type 2 receptor bet	NM_133209 // Pilrb1 // paired immunoglobin-like type 2 receptor beta 1 // 5 G2 /	Pilrb1	0.0435483	-1.17194
10582694	NM_001081120 // RefSeq // Mus musculus family with sequence similarity 89, membe	NM_001081120 // Fam89a // family with sequence similarity 89, member A // 8 E2 /	Fam89a	0.196199	-1.17192
10345089	NR_029717 // RefSeq // Mus musculus microRNA 30c-2 (Mir30c-2), microRNA. // chr1	NR_029717 // Mir30c-2 // microRNA 30c-2 // --- // 723964	Mir30c-2	0.223161	-1.17187
10553644	AK038835 // GenBank HTC // Mus musculus adult male hypothalamus cDNA, RIKEN full	---		0.169275	-1.17182
10498011	GENSCAN00000000300 // ENSEMBL // cdna:Genscan chromosome:NCBIM37:3:49185253:4924	---		0.00792635	-1.17181
10607334	ENSMUST00000117825 // ENSEMBL // cdna:pseudogene chromosome:NCBIM37:X:148196486:	---		0.471752	-1.17181
10544610	NM_023670 // RefSeq // Mus musculus insulin-like growth factor 2 mRNA binding pr	NM_023670 // Igf2bp3 // insulin-like growth factor 2 mRNA binding protein 3 // 6	Igf2bp3	0.094796	-1.17178
10568298	NM_024414 // RefSeq // Mus musculus syntaxin 1B (Stx1b), mRNA. // chr7 // 100 //	NM_024414 // Stx1b // syntaxin 1B // 7 F3 // 56216 /// ENSMUST00000106267 // Stx	Stx1b	0.187777	-1.17177
10453740	GENSCAN00000039583 // ENSEMBL // cdna:Genscan chromosome:NCBIM37:18:9495619:9496	---		0.124173	-1.17176
10497064	ENSMUST00000082576 // ENSEMBL // ncrna:snRNA chromosome:NCBIM37:3:157028966:1570	---		0.150691	-1.17176
10484486	ENSMUST00000099933 // ENSEMBL // Putative uncharacterized protein gene:ENSMUSG00	ENSMUST00000099933 // P2rx3 // purinergic receptor P2X, ligand-gated ion channel	P2rx3	0.128754	-1.1717
10360270	NM_178405 // RefSeq // Mus musculus ATPase, Na+/K+ transporting, alpha 2 polypep	NM_178405 // Atp1a2 // ATPase, Na+/K+ transporting, alpha 2 polypeptide // 1 H3|	Atp1a2	0.00408944	-1.17158
10539244	NM_009313 // RefSeq // Mus musculus tachykinin receptor 1 (Tacr1), mRNA. // chr6	NM_009313 // Tacr1 // tachykinin receptor 1 // 6 D1 // 21336 /// ENSMUST00000032	Tacr1	0.0693353	-1.17154
10595324	NM_010482 // RefSeq // Mus musculus 5-hydroxytryptamine (serotonin) receptor 1B	NM_010482 // Htr1b // 5-hydroxytryptamine (serotonin) receptor 1B // 9 E1|9 46.0	Htr1b	0.202533	-1.17151
10589640	NM_183103 // RefSeq // Mus musculus protease, serine, 46 (Prss46), mRNA. // chr9	NM_183103 // Prss46 // protease, serine, 46 // 9 F3|9 63.98 cM // 74306 /// ENSM	Prss46	0.0373771	-1.17147
10561166	---	---		0.300243	-1.17136
10542038	NM_010439 // RefSeq // Mus musculus high mobility group box 1 (Hmgb1), mRNA. //	NM_010439 // Hmgb1 // high mobility group box 1 // 5 G3|5 83.0 cM // 15289 /// B	Hmgb1	0.149296	-1.17135
10518019	NM_001017966 // RefSeq // Mus musculus DNA-damage inducible protein 2 (Ddi2), mR	NM_001017966 // Ddi2 // DNA-damage inducible protein 2 // 4 E1 // 68817 /// NM_0	Ddi2	0.0673852	-1.17128
10564567	GENSCAN00000033183 // ENSEMBL // cdna:Genscan chromosome:NCBIM37:7:80097889:8013	---		0.258098	-1.17123
10537880	---	---		0.205122	-1.17118
10542297	NM_026371 // RefSeq // Mus musculus loss of heterozygosity, 12, chromosomal regi	NM_026371 // Loh12cr1 // loss of heterozygosity, 12, chromosomal region 1 homolo	Loh12cr1	0.0464561	-1.17117
10390969	NM_013570 // RefSeq // Mus musculus keratin 33B (Krt33b), mRNA. // chr11 // 100	NM_013570 // Krt33b // keratin 33B // 11 D|11 59.0 cM // 16671 /// ENSMUST000000	Krt33b	0.133043	-1.17111
10593591	NM_144784 // RefSeq // Mus musculus acetyl-Coenzyme A acetyltransferase 1 (Acat1	NM_144784 // Acat1 // acetyl-Coenzyme A acetyltransferase 1 // 9 30.0 cM // 1104	Acat1	0.00508526	-1.17104
10606714	NM_013463 // RefSeq // Mus musculus galactosidase, alpha (Gla), mRNA. // chrX //	NM_013463 // Gla // galactosidase, alpha // X E-F1|X 53.0 cM // 11605 /// ENSMUS	Gla	0.0107976	-1.17104
10362490	NM_030203 // RefSeq // Mus musculus TSPY-like 4 (Tspyl4), mRNA. // chr10 // 100	NM_030203 // Tspyl4 // TSPY-like 4 // 10 B1|10 22.0 cM // 72480 /// ENSMUST00000	Tspyl4	0.000273558	-1.17102
10397604	ENSMUST00000082614 // ENSEMBL // ncrna:rRNA chromosome:NCBIM37:12:92040059:92040	---		0.0348462	-1.17101
10386624	NM_173453 // RefSeq // Mus musculus transmembrane protein 11 (Tmem11), transcrip	NM_173453 // Tmem11 // transmembrane protein 11 // 11 B2 // 216821 /// NM_001168	Tmem11	0.0968595	-1.17101
10550274	NM_008627 // RefSeq // Mus musculus Meis homeobox 3 (Meis3), mRNA. // chr7 // 10	NM_008627 // Meis3 // Meis homeobox 3 // 7 A2|7 6.0 cM // 17537 /// U57344 // Me	Meis3	0.0481839	-1.17093
10593177	NM_183104 // RefSeq // Mus musculus RIKEN cDNA 4931429L15 gene (4931429L15Rik),	NM_183104 // 4931429L15Rik // RIKEN cDNA 4931429L15 gene // 9 A5.2 // 74361 ///	4931429L15Rik	0.0693557	-1.1709
10437180	NM_015825 // RefSeq // Mus musculus SH3-binding domain glutamic acid-rich protei	NM_015825 // Sh3bgr // SH3-binding domain glutamic acid-rich protein // 16 C4 //	Sh3bgr	0.100361	-1.1709
10442115	NM_001104547 // RefSeq // Mus musculus vomeronasal 2, receptor 96 (Vmn2r96), mRN	NM_001104547 // Vmn2r96 // vomeronasal 2, receptor 96 // 17 A3.2 // 433070	Vmn2r96	0.349114	-1.17086
10470736	ENSMUST00000100229 // ENSEMBL // Novel protein gene:ENSMUSG00000075425 // chr2 /	ENSMUST00000100229 // Gm13547 // predicted gene 13547 // 2 B|2 // 433416 /// ENS	Gm13547	0.133989	-1.17075
10405189	ENSMUST00000082738 // ENSEMBL // ncrna:snoRNA chromosome:NCBIM37:13:51743568:517	---		0.408281	-1.17071
10542880	BC048711 // GenBank // Mus musculus RIKEN cDNA 4833442J19 gene, mRNA (cDNA clone	BC048711 // 4833442J19Rik // RIKEN cDNA 4833442J19 gene // 6 G3 // 320204 /// BC	4833442J19Rik	0.523297	-1.17067
10475487	NM_172980 // RefSeq // Mus musculus solute carrier family 28 (sodium-coupled nuc	NM_172980 // Slc28a2 // solute carrier family 28 (sodium-coupled nucleoside tran	Slc28a2	0.206339	-1.17064
10545182	ENSMUST00000103337 // ENSEMBL // Ig kappa chain V-VI region XRPC 44 gene:ENSMUSG	ENSMUST00000103337 // Gm459 // predicted gene 459 // 6 C1 // 243451	Gm459	0.273874	-1.17061
10541260	NM_001128151 // RefSeq // Mus musculus cat eye syndrome chromosome region, candi	NM_001128151 // Cecr2 // cat eye syndrome chromosome region, candidate 2 homolog	Cecr2	0.604763	-1.1706
10436941	NM_080456 // RefSeq // Mus musculus mitochondrial ribosomal protein S6 (Mrps6),	NM_080456 // Mrps6 // mitochondrial ribosomal protein S6 // 16 C4 // 121022 ///	Mrps6	0.206447	-1.17056
10453178	NM_001081357 // RefSeq // Mus musculus mitogen-activated protein kinase kinase k	NM_001081357 // Map4k3 // mitogen-activated protein kinase kinase kinase kinase	Map4k3	0.218178	-1.1705
10540231	ENSMUST00000089304 // ENSEMBL // cdna:known chromosome:NCBIM37:6:95272106:952722	---		0.347501	-1.17039
10379875	NM_016738 // RefSeq // Mus musculus ribosomal protein L13 (Rpl13), mRNA. // chr1	NM_016738 // Rpl13 // ribosomal protein L13 // 8 E1 // 270106 /// U28917 // Rpl1	Rpl13	0.394029	-1.17039
10550860	NM_018791 // RefSeq // Mus musculus zinc finger protein 108 (Zfp108), mRNA. // c	NM_018791 // Zfp108 // zinc finger protein 108 // 7 A3 // 54678 /// ENSMUST00000	Zfp108	0.0654224	-1.17027
10469581	NM_001177631 // RefSeq // Mus musculus enhancer trap locus 4 (Etl4), transcript	NM_001177631 // Etl4 // enhancer trap locus 4 // 2 A3 // 208618 /// NM_178059 //	Etl4	0.0421763	-1.17025
10473531	NM_146348 // RefSeq // Mus musculus olfactory receptor 1121 (Olfr1121), mRNA. //	NM_146348 // Olfr1121 // olfactory receptor 1121 // --- // 258345 /// ENSMUST000	Olfr1121	0.0604482	-1.17022
10501586	NM_007901 // RefSeq // Mus musculus sphingosine-1-phosphate receptor 1 (S1pr1),	NM_007901 // S1pr1 // sphingosine-1-phosphate receptor 1 // 3 G1 // 13609 /// EN	S1pr1	0.0478048	-1.17018
10510505	ENSMUST00000082864 // ENSEMBL // ncrna:rRNA chromosome:NCBIM37:4:149191841:14919	---		0.549853	-1.17015
10420470	XR_004746 // RefSeq // PREDICTED: Mus musculus similar to uracil DNA glycosylase	XR_004746 // Gm9022 // glyceraldehyde-3-phosphate dehydrogenase pseudogene // 14	Gm9022	0.0511771	-1.17011
10584334	NM_011734 // RefSeq // Mus musculus sialic acid acetylesterase (Siae), mRNA. //	NM_011734 // Siae // sialic acid acetylesterase // 9 A4|9 19.0 cM // 22619 /// E	Siae	0.225729	-1.17004
10386539	ENSMUST00000122277 // ENSEMBL // cdna:pseudogene chromosome:NCBIM37:11:60455363:	XR_031286 // LOC674295 // similar to ubiquitin A-52 residue ribosomal protein fu	LOC674295	0.017573	-1.17001
10580969	NM_010325 // RefSeq // Mus musculus glutamate oxaloacetate transaminase 2, mitoc	NM_010325 // Got2 // glutamate oxaloacetate transaminase 2, mitochondrial // 8 D	Got2	0.0944793	-1.16997
10584462	NM_146781 // RefSeq // Mus musculus olfactory receptor 922 (Olfr922), mRNA. // c	NM_146781 // Olfr922 // olfactory receptor 922 // --- // 258777 /// ENSMUST00000	Olfr922	0.0675099	-1.16995
10412607	NM_025341 // RefSeq // Mus musculus abhydrolase domain containing 6 (Abhd6), mRN	NM_025341 // Abhd6 // abhydrolase domain containing 6 // 14 A1 // 66082 /// ENSM	Abhd6	0.153001	-1.16995
10562285	GENSCAN00000004635 // ENSEMBL // cdna:Genscan chromosome:NCBIM37:7:32255954:3230	---		0.0910624	-1.16994
10594750	NM_001163143 // RefSeq // Mus musculus C2 calcium-dependent domain containing 4A	NM_001163143 // C2cd4a // C2 calcium-dependent domain containing 4A // 9 C // 24	C2cd4a	0.0461184	-1.16992
10565353	NM_001105181 // RefSeq // Mus musculus vomeronasal 2, receptor 68 (Vmn2r68), mRN	NM_001105181 // Vmn2r68 // vomeronasal 2, receptor 68 // 7 D3 // 620697	Vmn2r68	0.0154374	-1.16987
10504316	NM_011571 // RefSeq // Mus musculus testis specific protein kinase 1 (Tesk1), mR	NM_011571 // Tesk1 // testis specific protein kinase 1 // 4 A5-C1 // 21754 /// E	Tesk1	0.0201317	-1.16987
10364134	NM_133184 // RefSeq // Mus musculus solute carrier family 5, member 4a (Slc5a4a)	NM_133184 // Slc5a4a // solute carrier family 5, member 4a // 10 C1 // 64452 ///	Slc5a4a	0.0469354	-1.16983
10563893	ENSMUST00000098404 // ENSEMBL // Putative uncharacterized protein gene:ENSMUSG00	---		0.555309	-1.16983
10388278	ENSMUST00000118895 // ENSEMBL // cdna:pseudogene chromosome:NCBIM37:11:73353921:	---		0.0568818	-1.16979
10363415	NM_052994 // RefSeq // Mus musculus sparc/osteonectin, cwcv and kazal-like domai	NM_052994 // Spock2 // sparc/osteonectin, cwcv and kazal-like domains proteoglyc	Spock2	0.181878	-1.16977
10358754	ENSMUST00000119836 // ENSEMBL // cdna:pseudogene chromosome:NCBIM37:1:154576289:	XR_002131 // Gm7278 // predicted gene 7278 // 1 G3|1 // 639787	Gm7278	0.0736414	-1.16976
10471474	NM_021515 // RefSeq // Mus musculus adenylate kinase 1 (Ak1), mRNA. // chr2 // 1	NM_021515 // Ak1 // adenylate kinase 1 // 2 B|2 21.6 cM // 11636 /// ENSMUST0000	Ak1	0.108097	-1.16976
10400315	GENSCAN00000017236 // ENSEMBL // cdna:Genscan chromosome:NCBIM37:12:55530532:555	---		0.181283	-1.16968
10381105	NM_001101613 // RefSeq // Mus musculus predicted gene 11567 (Gm11567), mRNA. //	NM_001101613 // Gm11567 // predicted gene 11567 // 11 D|11 // 670533 /// ENSMUST	Gm11567	0.263598	-1.16965
10363676	NM_001164376 // RefSeq // Mus musculus catenin (cadherin associated protein), al	NM_001164376 // Ctnna3 // catenin (cadherin associated protein), alpha 3 // 10 B	Ctnna3	0.330749	-1.16964
10414807	BC147846 // GenBank // Mus musculus T-cell receptor alpha chain, mRNA (cDNA clon	BC147846 // Tcra // T-cell receptor alpha chain // 14 19.5 cM // 21473	Tcra	0.341592	-1.16962
10360373	NM_001177349 // RefSeq // Mus musculus RIKEN cDNA E030037K03 gene (E030037K03Rik	NM_001177349 // E030037K03Rik // RIKEN cDNA E030037K03 gene // 1 H3 // 623121 //	E030037K03Rik	0.537988	-1.16962
10532616	NM_028901 // RefSeq // Mus musculus myosin XVIIIb (Myo18b), mRNA. // chr5 // 100	NM_028901 // Myo18b // myosin XVIIIb // 5 F // 74376	Myo18b	0.0650749	-1.16957
10558118	NM_001081038 // RefSeq // Mus musculus BTB (POZ) domain containing 16 (Btbd16),	NM_001081038 // Btbd16 // BTB (POZ) domain containing 16 // 7 F3 // 330660 /// E	Btbd16	0.0317197	-1.16953
10414495	ENSMUST00000083041 // ENSEMBL // ncrna:snRNA chromosome:NCBIM37:14:51350726:5135	---		0.0380189	-1.16943
10581750	NM_181549 // RefSeq // Mus musculus C-type lectin domain family 18, member A (Cl	NM_181549 // Clec18a // C-type lectin domain family 18, member A // 8 E1 // 3532	Clec18a	0.0860166	-1.16935
10422164	NM_007904 // RefSeq // Mus musculus endothelin receptor type B (Ednrb), transcri	NM_007904 // Ednrb // endothelin receptor type B // 14 E2.3|14 51.0 cM // 13618	Ednrb	0.0654073	-1.16927
10563891	NM_010879 // RefSeq // Mus musculus non-catalytic region of tyrosine kinase adap	NM_010879 // Nck2 // non-catalytic region of tyrosine kinase adaptor protein 2 /	Nck2	0.10094	-1.16927
10566249	NM_013620 // RefSeq // Mus musculus olfactory receptor 68 (Olfr68), mRNA. // chr	NM_013620 // Olfr68 // olfactory receptor 68 // 7 E3 // 18369 /// ENSMUST0000007	Olfr68	0.223	-1.16927
10456296	NM_172833 // RefSeq // Mus musculus mucosa associated lymphoid tissue lymphoma t	NM_172833 // Malt1 // mucosa associated lymphoid tissue lymphoma translocation g	Malt1	0.466296	-1.16923
10381109	NM_001126323 // RefSeq // Mus musculus predicted gene 11565 (Gm11565), mRNA. //	NM_001126323 // Gm11565 // predicted gene 11565 // 11 D // 670550 /// ENSMUST000	Gm11565	0.121431	-1.16921
10517036	NM_199306 // RefSeq // Mus musculus WD and tetratricopeptide repeats 1 (Wdtc1),	NM_199306 // Wdtc1 // WD and tetratricopeptide repeats 1 // 4 D2.3 // 230796 ///	Wdtc1	0.123037	-1.16913
10401684	NM_144524 // RefSeq // Mus musculus angel homolog 1 (Drosophila) (Angel1), mRNA.	NM_144524 // Angel1 // angel homolog 1 (Drosophila) // 12 D2 // 68737 /// ENSMUS	Angel1	0.0959007	-1.16912
10414981	ENSMUST00000103674 // ENSEMBL // TRAV19 gene:ENSMUSG00000076862 // chr14 // 100	ENSMUST00000103674 // Gm13893 // predicted gene 13893 // 14 C1|14 // 547428	Gm13893	0.283091	-1.16912
10491414	NM_001013024 // RefSeq // Mus musculus ubiquitin specific peptidase 13 (isopepti	NM_001013024 // Usp13 // ubiquitin specific peptidase 13 (isopeptidase T-3) // 3	Usp13	0.209784	-1.16909
10516484	NM_008126 // RefSeq // Mus musculus gap junction protein, beta 3 (Gjb3), transcr	NM_008126 // Gjb3 // gap junction protein, beta 3 // 4 D2.2|4 58.0 cM // 14620 /	Gjb3	0.125092	-1.16907
10350530	NM_001159730 // RefSeq // Mus musculus phosducin (Pdc), transcript variant 1, mR	NM_001159730 // Pdc // phosducin // 1 G1|1 80.0 cM // 20028 /// NM_024458 // Pdc	Pdc	0.0429123	-1.16906
10593589	ENSMUST00000068430 // ENSEMBL // Putative uncharacterized protein gene:ENSMUSG00	---		0.255522	-1.16906
10541349	---	---		0.161479	-1.16904
10441706	NM_025851 // RefSeq // Mus musculus RIKEN cDNA 1700010I14 gene (1700010I14Rik),	NM_025851 // 1700010I14Rik // RIKEN cDNA 1700010I14 gene // 17 A1 // 66931 /// B	1700010I14Rik	0.141793	-1.16902
10450372	NM_013558 // RefSeq // Mus musculus heat shock protein 1-like (Hspa1l), mRNA. //	NM_013558 // Hspa1l // heat shock protein 1-like // 17 B1|17 18.95 cM // 15482 /	Hspa1l	0.521645	-1.16897
10531338	ENSMUST00000104177 // ENSEMBL // ncrna:misc_RNA chromosome:NCBIM37:5:92485090:92	---		0.263541	-1.16893
[truncated: 26,855 more rows]
